# Supplementary material for: Inferring Epitopes of a Polymorphic Antigen Amidst Broadly Cross-Reactive Antibodies Using Protein Microarrays: A Study of OspC Proteins of Borrelia burgdorferi
Source: PLoS One. 2013 Jun 24;8(6):e67445. doi: 10.1371/journal.pone.0067445 (PMC3691210; doi:10.1371/journal.pone.0067445)
Supplement: Table S3 — Pearson’s correlation r values of antibody cross-reactivity between OspC proteins using log10, rank, binary data transforms and their average ( MD ). (XLS) [file pone.0067445.s007.xls]

## Sheet: Sheet1
Log Transform																									Rank transform
	Aa	A3	B	C	C3	D	D3	E	E3	F	F3	G	H	H3	I	I3	J	K	L	M	N	T	U			A	A3	B	C	C3	D	D3	E	E3	F	F3	G	H	H3	I	I3	J	K	L	M	N	T	U
Aa		0.62	0.86	0.75	0.78	0.7	0.84	0.75	0.72	0.77	0.81	0.48	0.82	0.63	0.69	0.94	0.66	0.54	0.71	0.72	0.59	0.67	0.75		A		0.44	0.78	0.66	0.66	0.6	0.8	0.56	0.62	0.59	0.72	0.45	0.76	0.6	0.6	0.9	0.55	0.33	0.68	0.61	0.51	0.59	0.66
A3	0.62		0.64	0.52	0.65	0.63	0.57	0.7	0.67	0.7	0.67	0.49	0.74	0.62	0.53	0.69	0.53	0.59	0.68	0.52	0.65	0.62	0.58		A3	0.44		0.44	0.35	0.5	0.4	0.44	0.48	0.51	0.54	0.51	0.38	0.61	0.49	0.42	0.53	0.35	0.41	0.57	0.34	0.51	0.5	0.44
B	0.86	0.64		0.78	0.72	0.7	0.62	0.78	0.66	0.76	0.7	0.64	0.81	0.63	0.66	0.81	0.57	0.6	0.71	0.66	0.58	0.7	0.76		B	0.78	0.44		0.68	0.53	0.59	0.48	0.61	0.47	0.6	0.52	0.55	0.7	0.52	0.57	0.68	0.38	0.37	0.64	0.53	0.43	0.63	0.68
C	0.75	0.52	0.78		0.68	0.79	0.51	0.82	0.69	0.84	0.66	0.69	0.74	0.68	0.64	0.73	0.71	0.72	0.7	0.68	0.65	0.72	0.76		C	0.66	0.35	0.68		0.6	0.81	0.42	0.73	0.58	0.72	0.56	0.63	0.71	0.69	0.58	0.65	0.7	0.64	0.69	0.6	0.57	0.71	0.68
C3	0.78	0.65	0.72	0.68		0.69	0.84	0.77	0.87	0.77	0.84	0.61	0.81	0.76	0.87	0.87	0.82	0.68	0.77	0.86	0.79	0.73	0.84		C3	0.66	0.5	0.53	0.6		0.56	0.79	0.64	0.83	0.64	0.77	0.51	0.75	0.71	0.84	0.78	0.76	0.53	0.76	0.85	0.74	0.65	0.81
D	0.7	0.63	0.7	0.79	0.69		0.6	0.89	0.77	0.85	0.78	0.65	0.79	0.79	0.68	0.76	0.76	0.69	0.81	0.75	0.83	0.83	0.72		D	0.6	0.4	0.59	0.81	0.56		0.47	0.76	0.61	0.73	0.68	0.74	0.74	0.81	0.62	0.65	0.67	0.52	0.75	0.6	0.67	0.78	0.62
D3	0.84	0.57	0.62	0.51	0.84	0.6		0.62	0.75	0.65	0.81	0.38	0.73	0.7	0.73	0.9	0.74	0.52	0.69	0.76	0.67	0.59	0.72		D3	0.8	0.44	0.48	0.42	0.79	0.47		0.44	0.74	0.48	0.8	0.36	0.69	0.61	0.68	0.87	0.67	0.31	0.65	0.7	0.63	0.53	0.63
E	0.75	0.7	0.78	0.82	0.77	0.89	0.62		0.82	0.91	0.78	0.65	0.84	0.75	0.73	0.78	0.76	0.79	0.73	0.79	0.81	0.78	0.76		E	0.56	0.48	0.61	0.73	0.64	0.76	0.44		0.71	0.82	0.6	0.7	0.72	0.74	0.62	0.56	0.64	0.65	0.62	0.61	0.71	0.75	0.68
E3	0.72	0.67	0.66	0.69	0.87	0.77	0.75	0.82		0.8	0.83	0.56	0.77	0.77	0.86	0.79	0.78	0.72	0.81	0.81	0.88	0.75	0.75		E3	0.62	0.51	0.47	0.58	0.83	0.61	0.74	0.71		0.67	0.78	0.53	0.66	0.68	0.79	0.68	0.73	0.61	0.72	0.76	0.8	0.63	0.67
F	0.77	0.7	0.76	0.84	0.77	0.85	0.65	0.91	0.8		0.83	0.6	0.87	0.79	0.72	0.81	0.76	0.75	0.74	0.8	0.8	0.81	0.77		F	0.59	0.54	0.6	0.72	0.64	0.73	0.48	0.82	0.67		0.69	0.56	0.78	0.73	0.65	0.63	0.6	0.55	0.67	0.67	0.68	0.78	0.66
F3	0.81	0.67	0.7	0.66	0.84	0.78	0.81	0.78	0.83	0.83		0.57	0.89	0.79	0.75	0.89	0.8	0.61	0.79	0.78	0.78	0.79	0.7		F3	0.72	0.51	0.52	0.56	0.77	0.68	0.8	0.6	0.78	0.69		0.46	0.83	0.73	0.69	0.84	0.73	0.42	0.73	0.74	0.68	0.75	0.61
G	0.48	0.49	0.64	0.69	0.61	0.65	0.38	0.65	0.56	0.6	0.57		0.66	0.72	0.55	0.54	0.58	0.61	0.61	0.44	0.59	0.67	0.59		G	0.45	0.38	0.55	0.63	0.51	0.74	0.36	0.7	0.53	0.56	0.46		0.61	0.75	0.47	0.46	0.53	0.5	0.62	0.43	0.59	0.66	0.57
H	0.82	0.74	0.81	0.74	0.81	0.79	0.73	0.84	0.77	0.87	0.89	0.66		0.78	0.74	0.85	0.76	0.64	0.81	0.74	0.75	0.84	0.76		H	0.76	0.61	0.7	0.71	0.75	0.74	0.69	0.72	0.66	0.78	0.83	0.61		0.8	0.68	0.83	0.7	0.46	0.82	0.67	0.67	0.86	0.72
H3	0.63	0.62	0.63	0.68	0.76	0.79	0.7	0.75	0.77	0.79	0.79	0.72	0.78		0.68	0.77	0.8	0.74	0.8	0.71	0.84	0.8	0.8		H3	0.6	0.49	0.52	0.69	0.71	0.81	0.61	0.74	0.68	0.73	0.73	0.75	0.8		0.62	0.71	0.77	0.62	0.75	0.66	0.72	0.79	0.76
I	0.69	0.53	0.66	0.64	0.87	0.68	0.73	0.73	0.86	0.72	0.75	0.55	0.74	0.68		0.76	0.68	0.53	0.71	0.88	0.81	0.68	0.75		I	0.6	0.42	0.57	0.58	0.84	0.62	0.68	0.62	0.79	0.65	0.69	0.47	0.68	0.62		0.69	0.62	0.41	0.73	0.88	0.79	0.62	0.72
I3	0.94	0.69	0.81	0.73	0.87	0.76	0.9	0.78	0.79	0.81	0.89	0.54	0.85	0.77	0.76		0.77	0.61	0.78	0.82	0.71	0.74	0.83		I3	0.9	0.53	0.68	0.65	0.78	0.65	0.87	0.56	0.68	0.63	0.84	0.46	0.83	0.71	0.69		0.69	0.37	0.74	0.72	0.6	0.66	0.76
J	0.66	0.53	0.57	0.71	0.82	0.76	0.74	0.76	0.78	0.76	0.8	0.58	0.76	0.8	0.68	0.77		0.83	0.74	0.74	0.77	0.73	0.72		J	0.55	0.35	0.38	0.7	0.76	0.67	0.67	0.64	0.73	0.6	0.73	0.53	0.7	0.77	0.62	0.69		0.72	0.69	0.67	0.71	0.65	0.65
K	0.54	0.59	0.6	0.72	0.68	0.69	0.52	0.79	0.72	0.75	0.61	0.61	0.64	0.74	0.53	0.61	0.83		0.66	0.59	0.72	0.63	0.64		K	0.33	0.41	0.37	0.64	0.53	0.52	0.31	0.65	0.61	0.55	0.42	0.5	0.46	0.62	0.41	0.37	0.72		0.53	0.42	0.62	0.5	0.49
L	0.71	0.68	0.71	0.7	0.77	0.81	0.69	0.73	0.81	0.74	0.79	0.61	0.81	0.8	0.71	0.78	0.74	0.66		0.71	0.85	0.82	0.7		L	0.68	0.57	0.64	0.69	0.76	0.75	0.65	0.62	0.72	0.67	0.73	0.62	0.82	0.75	0.73	0.74	0.69	0.53		0.69	0.8	0.76	0.67
M	0.72	0.52	0.66	0.68	0.86	0.75	0.76	0.79	0.81	0.8	0.78	0.44	0.74	0.71	0.88	0.82	0.74	0.59	0.71		0.81	0.72	0.81		M	0.61	0.34	0.53	0.6	0.85	0.6	0.7	0.61	0.76	0.67	0.74	0.43	0.67	0.66	0.88	0.72	0.67	0.42	0.69		0.73	0.64	0.74
N	0.59	0.65	0.58	0.65	0.79	0.83	0.67	0.81	0.88	0.8	0.78	0.59	0.75	0.84	0.81	0.71	0.77	0.72	0.85	0.81		0.82	0.71		N	0.51	0.51	0.43	0.57	0.74	0.67	0.63	0.71	0.8	0.68	0.68	0.59	0.67	0.72	0.79	0.6	0.71	0.62	0.8	0.73		0.67	0.61
T	0.67	0.62	0.7	0.72	0.73	0.83	0.59	0.78	0.75	0.81	0.79	0.67	0.84	0.8	0.68	0.74	0.73	0.63	0.82	0.72	0.82		0.68		T	0.59	0.5	0.63	0.71	0.65	0.78	0.53	0.75	0.63	0.78	0.75	0.66	0.86	0.79	0.62	0.66	0.65	0.5	0.76	0.64	0.67		0.66
U	0.75	0.58	0.76	0.76	0.84	0.72	0.72	0.76	0.75	0.77	0.7	0.59	0.76	0.8	0.75	0.83	0.72	0.64	0.7	0.81	0.71	0.68			U	0.66	0.44	0.68	0.68	0.81	0.62	0.63	0.68	0.67	0.66	0.61	0.57	0.72	0.76	0.72	0.76	0.65	0.49	0.67	0.74	0.61	0.66
[truncated: 46 more columns]
