# Supplementary material for: Inferring Epitopes of a Polymorphic Antigen Amidst Broadly Cross-Reactive Antibodies Using Protein Microarrays: A Study of OspC Proteins of Borrelia burgdorferi
Source: PLoS One. 2013 Jun 24;8(6):e67445. doi: 10.1371/journal.pone.0067445 (PMC3691210; doi:10.1371/journal.pone.0067445)
Supplement: Table S4 — Ranking of pairwise cross-reactivity r values between OspC proteins, calculated for sera from human patients with LD and P. leucopus rodents infected with B. burgdorferi . (XLS) [file pone.0067445.s008.xls]

## Sheet: Sheet1
	Lyme Disease Patient Sera												Peromyscus leucopus Sera
			Pearson's r					Rank by metric							Pearson's r					Ranks by metric
	Rank by Averaged r	OspC Pair	log	rank	binary	Average		log	rank	binary			Rank by Average r	OspC Pair	log	rank	binary	Average		log	rank	binary
	1	A,I3	0.94	0.9	0.89	0.91		1	1	1			1	A,I3	0.98	0.97	0.91	0.95		2	1	3
	2	I,M	0.88	0.88	0.73	0.83		8	2	4			2	C3,M	0.99	0.96	0.91	0.95		1	2	4
	3	C3,M	0.86	0.85	0.73	0.81		13	5	4			3	A3,H	0.82	0.92	1	0.91		42	5	1
	4	C3,E3	0.87	0.83	0.72	0.81		9	9	6			4	D,I	0.89	0.88	0.92	0.9		15	14	2
	5	H,I3	0.85	0.83	0.73	0.8		17	8	5			5	A3,E	0.82	0.91	0.82	0.85		44	7	5.5
	6	C3,I	0.87	0.84	0.68	0.8		10	6	7			6	E3,I	0.93	0.95	0.66	0.85		8	3	31.5
	7	D,H3	0.79	0.81	0.75	0.78		68	13	2			7	E3,H3	0.87	0.89	0.77	0.84		23	11	8
	8	D3,I3	0.9	0.87	0.57	0.78		3	3	46			8	A,L	0.94	0.86	0.7	0.83		5	21	22
	9	F3,I3	0.89	0.84	0.6	0.78		5	7	26			9	H3,I	0.89	0.87	0.74	0.83		16	17	14.5
	10	E,F	0.91	0.82	0.58	0.77		2	11	40			10	E,H	0.77	0.86	0.82	0.82		66	19.5	5.5
	11	F,H	0.87	0.78	0.64	0.76		11	29	12			11	D,E3	0.85	0.86	0.74	0.82		30	19.5	14.5
	12	A,D3	0.84	0.8	0.64	0.76		20	19	14			12	D,H3	0.89	0.87	0.66	0.81		14	15	31.5
	13	E3,I	0.86	0.79	0.63	0.76		15	21	16			13	I3,L	0.93	0.85	0.64	0.81		7	23.5	39.5
	14	F3,H	0.89	0.83	0.53	0.75		4	10	60			14	E,L	0.94	0.85	0.63	0.81		6	22	43
	15	H,T	0.84	0.86	0.56	0.75		22	4	52			15	C3,D	0.87	0.84	0.69	0.8		24	26	27
	16	C3,I3	0.87	0.78	0.59	0.75		12	28	29			16	D3,N	0.94	0.9	0.56	0.8		4	10	72.5
	17	H3,T	0.8	0.79	0.65	0.75		55	23	10			17	E,I3	0.91	0.8	0.64	0.78		11	40	39.5
	18	H,L	0.81	0.82	0.6	0.74		52	12	27			18	B,I	0.8	0.78	0.74	0.77		52	44	14.5
	19	A,H	0.82	0.76	0.64	0.74		34	40	11			19	D,M	0.87	0.85	0.58	0.77		22	23.5	65.5
	20	D,E	0.89	0.76	0.57	0.74		6	39	42			20	D,F	0.84	0.85	0.62	0.77		34	25	51
	21	C3,D3	0.84	0.79	0.59	0.74		24	24	30			21	B,D	0.8	0.81	0.66	0.76		50	33	31.5
	22	L,T	0.82	0.76	0.63	0.74		38	38	17			22	E,T	0.82	0.71	0.72	0.75		41	82	18
	23	E3,M	0.81	0.76	0.62	0.73		40	33	22			23	E,F3	0.94	0.83	0.48	0.75		3	27	113.5
	24	E,H	0.84	0.72	0.64	0.73		23	68	15			24	B,M	0.79	0.81	0.64	0.75		58	35	41.5
	25	L,N	0.85	0.8	0.52	0.73		16	18	63			25	C3,I3	0.69	0.91	0.63	0.74		94	6	48.5
	26	A,B	0.86	0.78	0.54	0.72		14	30	58			26	A,E	0.92	0.79	0.52	0.74		10	42	92
	27	E3,N	0.88	0.8	0.48	0.72		7	16	96			27	A3,L	0.8	0.8	0.63	0.74		55	38.5	48.5
	28	I3,M	0.82	0.72	0.63	0.72		39	71	19			28	E3,F	0.77	0.77	0.68	0.74		64	48	29
	29	J,K	0.83	0.72	0.61	0.72		31	69	25			29	F,I	0.83	0.8	0.57	0.74		35	36	69
	30	C3,H	0.81	0.75	0.59	0.72		49	42	33			30	A3,T	0.75	0.75	0.71	0.74		72	56	19.5
	31	C,D	0.79	0.81	0.54	0.71		65	15	57			31	H,T	0.72	0.74	0.71	0.72		84	62.5	19.5
	32	H3,U	0.8	0.76	0.58	0.71		62	36	37			32	H,L	0.75	0.78	0.63	0.72		71	47	48.5
	33	H,H3	0.78	0.8	0.55	0.71		77	17	55			33	C3,I	0.77	0.76	0.63	0.72		65	53	45
	34	D,T	0.83	0.78	0.52	0.71		32	27	64			34	L,M	0.66	0.91	0.59	0.72		100	8	57
	35	E,H3	0.75	0.74	0.64	0.71		115	50	14			35	C3,E3	0.78	0.8	0.56	0.72		61	38.5	72.5
	36	C3,N	0.79	0.74	0.59	0.71		70	49	33			36	F3,H	0.81	0.94	0.39	0.72		46	4	147.5
	37	G,H3	0.72	0.75	0.65	0.7		151	43	10			37	B,C3	0.78	0.77	0.58	0.71		60	49	61.5
	38	D3,E3	0.75	0.74	0.62	0.7		110	52	20			38	F3,I3	0.89	0.71	0.54	0.71		17	77	80
	39	E,T	0.78	0.75	0.57	0.7		75	41	42			39	D3,I3	0.83	0.67	0.63	0.71		36	100.5	48.5
	40	C3,U	0.84	0.81	0.47	0.7		25	14	104			40	L,T	0.84	0.74	0.54	0.71		31	60.5	81.5
	41	F,T	0.81	0.78	0.51	0.7		41	26	73			41	A3,F3	0.83	0.9	0.39	0.71		38	9	147.5
	42	B,H	0.81	0.7	0.6	0.7		46	84	28			42	F3,L	0.91	0.73	0.48	0.7		12	70	113.5
	43	C3,J	0.82	0.76	0.51	0.7		35	34	75			43	B,K	0.72	0.68	0.7	0.7		82	94	22
	44	I3,L	0.78	0.74	0.57	0.7		84	48	45			44	F,H3	0.81	0.76	0.52	0.7		45	52	98
	45	E,E3	0.82	0.71	0.55	0.69		37	73	54			45	A,J	0.88	0.78	0.44	0.7		19	45	130
	46	I3,U	0.83	0.76	0.48	0.69		27	35	93			46	I3,T	0.83	0.68	0.59	0.7		40	95	57
	47	H,M	0.74	0.67	0.67	0.69		125	117	8			47	A,C3	0.64	0.88	0.56	0.7		106	12	72.5
	48	M,U	0.81	0.74	0.52	0.69		45	47	62			48	A,F3	0.9	0.71	0.48	0.7		13	78	110
	49	E3,F3	0.83	0.78	0.46	0.69		28	25	118			49	I3,M	0.66	0.88	0.54	0.69		99	13	81.5
	50	H3,L	0.8	0.75	0.52	0.69		61	46	66			50	N,T	0.79	0.64	0.64	0.69		57	112	41.5
	51	D3,F3	0.81	0.8	0.45	0.68		54	20	122			51	C3,L	0.68	0.87	0.53	0.69		97	18	86.5
	52	C,F	0.84	0.72	0.49	0.68		26	65	83			52	H3,U	0.74	0.81	0.52	0.69		75	34	96
	53	C3,L	0.77	0.76	0.52	0.68		86	37	71			53	I3,J	0.85	0.73	0.48	0.69		29	71	104
	54	B,I3	0.81	0.68	0.55	0.68		44	94	53			54	A,D3	0.83	0.66	0.56	0.68		37	105	72.5
	55	F,M	0.8	0.67	0.58	0.68		60	112	39			55	I,U	0.75	0.82	0.48	0.68		70	32	107.5
	56	E3,J	0.78	0.73	0.53	0.68		80	63	61			56	D3,T	0.85	0.71	0.48	0.68		27	76	104
	57	C3,F3	0.84	0.77	0.42	0.68		21	32	139			57	H,I3	0.77	0.75	0.53	0.68		67	58.5	86.5
	58	I,N	0.81	0.79	0.43	0.68		48	22	134			58	C3,H3	0.74	0.72	0.58	0.68		76	72	61.5
	59	F,H3	0.79	0.73	0.51	0.68		71	56	74			59	M,U	0.87	0.83	0.34	0.68		21	29.5	174.5
	60	E3,I3	0.79	0.68	0.56	0.68		69	102	51			60	D,U	0.81	0.77	0.44	0.67		47	51	131.5
	61	B,C	0.78	0.68	0.57	0.67		83	103	48			61	F3,T	0.85	0.73	0.43	0.67		28	68	136.5
	62	H3,N	0.84	0.72	0.46	0.67		19	66	116			62	C3,U	0.88	0.83	0.3	0.67		18	29.5	184.5
	63	E3,L	0.81	0.72	0.49	0.67		42	72	85			63	E,M	0.59	0.83	0.59	0.67		118	28	57
	64	D,L	0.81	0.75	0.46	0.67		50	44	111			64	A,H	0.72	0.7	0.58	0.67		83	84	61.5
	65	E,N	0.81	0.71	0.49	0.67		43	75	89			65	A3,U	0.53	0.77	0.69	0.66		134	50	24.5
	66	H,I	0.74	0.68	0.59	0.67		123	99	33			66	I,M	0.73	0.74	0.52	0.66		77	66	99.5
	67	D,G	0.65	0.74	0.62	0.67		202	51	24			67	A,A3	0.7	0.69	0.58	0.66		90	89.5	61.5
	68	B,U	0.76	0.68	0.57	0.67		101	106	48			68	E3,U	0.76	0.79	0.4	0.65		68	41	142
	69	B,E	0.78	0.61	0.59	0.66		76	161	31			69	A,M	0.61	0.87	0.46	0.65		113	16	120
	70	M,N	0.81	0.73	0.45	0.66		47	62	126			70	I,K	0.63	0.55	0.77	0.65		111	152	9.5
	71	D,N	0.83	0.67	0.47	0.66		29	107	101			71	C3,E	0.61	0.8	0.53	0.65		116	37	86.5
	72	B,L	0.71	0.64	0.63	0.66		156	139	19			72	E3,M	0.73	0.74	0.46	0.65		78	62.5	120
	73	A,F3	0.81	0.72	0.45	0.66		51	64	128			73	E,U	0.55	0.82	0.57	0.65		131	31	67.5
	74	D3,M	0.76	0.7	0.52	0.66		109	83	66			74	A3,I3	0.69	0.7	0.53	0.64		93	86	86.5
	75	I,I3	0.76	0.69	0.52	0.65		107	89	67			75	H,U	0.45	0.78	0.69	0.64		149	46	24.5
	76	I3,J	0.77	0.69	0.5	0.65		92	90	76			76	D,K	0.65	0.61	0.66	0.64		103	133	35.5
	77	I,L	0.71	0.73	0.52	0.65		154	55	71			77	A,T	0.8	0.64	0.46	0.63		56	117.5	125
	78	C,E	0.82	0.73	0.4	0.65		33	60	152			78	C,J	0.92	0.73	0.23	0.63		9	69	210
	79	E,M	0.79	0.61	0.57	0.65		73	167	50			79	B,U	0.66	0.69	0.52	0.62		101	92	96
	80	A,L	0.71	0.68	0.57	0.65		157	96	50			80	H3,M	0.71	0.69	0.46	0.62		87	88	125
	81	G,T	0.67	0.66	0.62	0.65		188	121	24			81	D,G	0.74	0.67	0.44	0.62		74	99	131.5
	82	E3,K	0.72	0.61	0.62	0.65		146	163	22			82	B,E3	0.72	0.71	0.42	0.62		80	81	139.5
	83	H,U	0.76	0.72	0.46	0.65		103	67	108			83	L,U	0.54	0.73	0.57	0.61		132	67	67.5
	84	F3,M	0.78	0.74	0.42	0.65		74	54	143			84	M,T	0.59	0.72	0.53	0.61		120	74	83
	85	F3,T	0.79	0.75	0.39	0.64		63	45	163			85	E,N	0.8	0.7	0.34	0.61		53	87	165.5
	86	I,U	0.75	0.72	0.47	0.64		121	70	104			86	H,M	0.61	0.74	0.48	0.61		114	60.5	104
	87	E,I	0.73	0.62	0.57	0.64		133	149	44			87	D3,L	0.83	0.67	0.34	0.61		39	100.5	169.5
	88	H3,I3	0.77	0.71	0.44	0.64		88	74	131			88	C,F3	0.86	0.62	0.35	0.61		25	129.5	162.5
	89	D3,J	0.74	0.67	0.52	0.64		130	110	68			89	B,F	0.76	0.74	0.32	0.61		69	64	177
	90	E,L	0.73	0.62	0.58	0.64		137	156	36			90	C3,H	0.64	0.75	0.44	0.61		108	55	134.5
	91	E,G	0.65	0.7	0.57	0.64		199	81	42			91	E,J	0.88	0.63	0.31	0.61		20	119	180.5
	92	C,L	0.7	0.69	0.54	0.64		167	91	59			92	D,L	0.39	0.66	0.77	0.61		157	104	9.5
	93	E,K	0.79	0.65	0.48	0.64		67	130	94			93	A,B	0.44	0.79	0.59	0.61		150	43	52
	94	D,F	0.85	0.73	0.34	0.64		18	61	187			94	L,N	0.81	0.66	0.34	0.61		48	102	165.5
	95	D,H	0.79	0.74	0.39	0.64		64	53	167			95	I3,N	0.81	0.63	0.38	0.6		49	122.5	155
	96	E3,F	0.8	0.67	0.45	0.64		59	116	123			96	E3,G	0.69	0.72	0.4	0.6		95	73	142
	97	C,U	0.76	0.68	0.47	0.64		102	97	102			97	A3,M	0.58	0.74	0.48	0.6		124	65	104
	98	E3,H	0.77	0.66	0.48	0.64		93	122	96			98	F3,J	0.86	0.59	0.36	0.6		26	140	161
	99	C,H	0.74	0.71	0.46	0.64		122	78	108			99	D3,E	0.82	0.65	0.34	0.6		43	111	169.5
	100	A,M	0.72	0.61	0.58	0.64		144	164	36			100	C3,D3	0.52	0.69	0.59	0.6		136	89.5	55
	101	L,M	0.71	0.69	0.52	0.64		158	93	69			101	J,L	0.84	0.65	0.31	0.6		33	110	180.5
	102	B,T	0.7	0.63	0.58	0.64		165	144	38			102	C3,F	0.7	0.63	0.47	0.6		91	124	118
	103	D3,I	0.73	0.68	0.5	0.64		135	101	79			103	B,H3	0.68	0.64	0.47	0.6		96	116	116.5
	104	H,N	0.75	0.67	0.49	0.64		117	114	88			104	A3,C3	0.61	0.72	0.44	0.59		115	75	134.5
	105	F3,L	0.79	0.73	0.39	0.63		72	59	169			105	G,I	0.63	0.64	0.48	0.58		110	114	107.5
	106	F,N	0.8	0.68	0.42	0.63		58	100	142			106	A,D	0.34	0.65	0.74	0.58		168	106	14.5
	107	C3,F	0.77	0.64	0.48	0.63		90	140	92			107	G,H3	0.7	0.75	0.29	0.58		92	58.5	188
	108	A,C3	0.78	0.66	0.45	0.63		82	127	125			108	D,H	0.47	0.62	0.63	0.58		144	127	45
	109	N,T	0.82	0.67	0.39	0.63		36	109	167			109	A3,N	0.71	0.64	0.39	0.58		88	117.5	150.5
	110	D3,H	0.73	0.69	0.46	0.63		134	88	116			110	D,I3	0.38	0.69	0.66	0.58		159	91	35.5
	111	F,L	0.74	0.67	0.46	0.63		124	108	109			111	C3,T	0.58	0.65	0.48	0.57		123	107	104
	112	C,T	0.72	0.71	0.45	0.63		149	79	120			112	A,N	0.8	0.62	0.29	0.57		54	125.5	186.5
	113	F3,J	0.8	0.73	0.34	0.62		56	57	188			113	C,E	0.84	0.54	0.34	0.57		32	159	172
	114	F3,I	0.75	0.69	0.42	0.62		116	87	139			114	G,M	0.73	0.63	0.34	0.57		79	121	174.5
	115	H,J	0.76	0.7	0.4	0.62		106	80	150			115	B,I3	0.43	0.75	0.52	0.57		151	57	92
	116	C,G	0.69	0.63	0.54	0.62		172	142	57			116	C3,G	0.72	0.67	0.3	0.57		81	98	184.5
	117	E3,U	0.75	0.67	0.45	0.62		120	111	127			117	F,M	0.67	0.62	0.4	0.56		98	129.5	145
	118	F,I3	0.81	0.63	0.42	0.62		53	147	140			118	I3,U	0.56	0.76	0.37	0.56		128	54	159
	119	F3,H3	0.79	0.73	0.33	0.62		66	58	194			119	F,F3	0.27	0.63	0.77	0.56		188	122.5	7
	120	C,H3	0.68	0.69	0.48	0.62		184	85	97			120	D3,M	0.49	0.67	0.51	0.56		142	97	101
	121	F,I	0.72	0.65	0.48	0.62		142	135	92			121	B,H	0.38	0.53	0.75	0.56		160	163	11.5
	122	J,M	0.74	0.67	0.44	0.62		128	118	129			122	E3,H	0.48	0.59	0.58	0.55		143	141	61.5
	123	E,U	0.76	0.68	0.4	0.61		99	104	152			123	D,E	0.38	0.66	0.59	0.54		161	103	53.5
	124	C3,H3	0.76	0.71	0.36	0.61		100	77	179			124	A,U	0.51	0.71	0.4	0.54		138	80	142
	125	A,U	0.75	0.66	0.42	0.61		119	119	141			125	C,I3	0.77	0.56	0.27	0.54		63	149	193.5
	126	I3,T	0.74	0.66	0.43	0.61		126	124	136			126	E3,I3	0.36	0.68	0.55	0.53		166	96	77.5
	127	A,E3	0.72	0.62	0.49	0.61		150	150	87			127	H,I	0.37	0.53	0.69	0.53		163	160	27
	128	L,U	0.7	0.67	0.46	0.61		166	115	113			128	A3,D	0.41	0.54	0.63	0.53		153	155	45
	129	C3,E	0.77	0.64	0.41	0.61		94	141	147			129	F3,N	0.77	0.52	0.28	0.53		62	166	191.5
	130	K,N	0.72	0.62	0.48	0.61		140	155	99			130	H,H3	0.39	0.6	0.56	0.52		156	137	72.5
	131	A3,H	0.74	0.61	0.46	0.6		127	162	112			131	E,H3	0.23	0.59	0.73	0.52		202	139	17
	132	B,F	0.76	0.6	0.46	0.6		108	176	117			132	E,E3	0.28	0.57	0.7	0.51		187	148	22
	133	E3,H3	0.77	0.68	0.35	0.6		87	105	185			133	A3,B	0.3	0.49	0.75	0.51		178	183	11.5
	134	T,U	0.68	0.66	0.45	0.6		180	120	120			134	B,L	0.36	0.62	0.55	0.51		165	128	77.5
	135	D,U	0.72	0.62	0.45	0.6		143	148	120			135	H3,K	0.55	0.45	0.52	0.51		130	197	92
	136	E,I3	0.78	0.56	0.47	0.6		85	193	105			136	I,I3	0.28	0.65	0.59	0.51		186	109	53.5
	137	H3,J	0.8	0.77	0.22	0.6		57	31	238			137	B,G	0.54	0.46	0.52	0.51		133	195	96
	138	J,N	0.77	0.71	0.31	0.6		89	76	206			138	D3,F3	0.79	0.47	0.25	0.5		59	188	203.5
	139	B,D	0.7	0.59	0.5	0.59		162	181	81			139	F,H	0.52	0.6	0.39	0.5		137	138	147.5
	140	F,F3	0.83	0.69	0.26	0.59		30	92	224			140	C,H	0.64	0.61	0.25	0.5		107	131.5	203.5
	141	H3,M	0.71	0.66	0.41	0.59		153	126	148			141	A,I	0.24	0.61	0.66	0.5		199	134	31.5
	142	D,E3	0.77	0.61	0.41	0.59		96	168	149			142	F,K	0.59	0.58	0.34	0.5		122	144	172
	143	A,E	0.75	0.56	0.46	0.59		111	192	106			143	A,C	0.8	0.57	0.12	0.5		51	146	233.5
	144	F,U	0.77	0.66	0.33	0.59		91	123	195			144	H,N	0.59	0.51	0.39	0.5		121	170.5	150.5
	145	C,K	0.72	0.64	0.39	0.59		139	138	159			145	A3,I	0.31	0.48	0.69	0.49		175	186.5	27
	146	M,T	0.72	0.64	0.39	0.58		148	136	161			146	A3,H3	0.37	0.54	0.56	0.49		162	156	72.5
	147	D,I3	0.76	0.65	0.35	0.58		105	132	186			147	J,T	0.7	0.49	0.28	0.49		89	182	189
	148	A,F	0.77	0.59	0.4	0.58		95	180	156			148	G,U	0.72	0.65	0.09	0.49		85	108	236
	149	A,C	0.75	0.66	0.34	0.58		113	125	190			149	A3,E3	0.37	0.5	0.58	0.48		164	178	61.5
	150	D,M	0.75	0.6	0.39	0.58		114	170	161			150	B,E	0.3	0.59	0.55	0.48		176	142	77.5
	151	I3,N	0.71	0.6	0.44	0.58		155	178	133			151	E3,K	0.56	0.51	0.38	0.48		129	172	155
	152	F,K	0.75	0.55	0.44	0.58		118	194	132			152	A3,D3	0.65	0.55	0.23	0.48		105	153	208.5
	153	A,I	0.69	0.6	0.45	0.58		175	177	125			153	C3,F3	0.49	0.68	0.25	0.48		140	93	203.5
	154	C,M	0.68	0.6	0.44	0.57		179	172	130			154	M,N	0.51	0.64	0.28	0.48		139	115	190
	155	D,I	0.68	0.62	0.42	0.57		183	154	137			155	H,J	0.59	0.55	0.26	0.47		119	154	199.5
	156	C3,T	0.73	0.65	0.34	0.57		132	134	192			156	A3,C	0.62	0.53	0.25	0.47		112	162	203.5
	157	C3,K	0.68	0.53	0.5	0.57		177	199	78			157	F,G	0.61	0.51	0.27	0.46		117	176.5	196
	158	B,I	0.66	0.57	0.49	0.57		197	188	90			158	E,I	0.19	0.53	0.66	0.46		212	161	35.5
	159	C,I3	0.73	0.65	0.32	0.57		136	128	198			159	I,L	0.22	0.51	0.66	0.46		206	174	35.5
	160	F,J	0.76	0.6	0.34	0.57		97	171	193			160	F,U	0.49	0.6	0.27	0.46		141	135	196
	161	E3,T	0.75	0.63	0.32	0.57		112	146	201			161	F3,M	0.47	0.71	0.19	0.46		145	79	216.5
	162	C,J	0.71	0.7	0.28	0.57		152	82	215			162	A,E3	0.29	0.61	0.47	0.46		183	131.5	116.5
	163	I,J	0.68	0.62	0.4	0.57		185	157	153			163	B,T	0.27	0.45	0.65	0.45		192	199	38
	164	J,L	0.74	0.69	0.26	0.57		129	86	226			164	T,U	0.4	0.57	0.39	0.45		154	147	152.5
	165	G,L	0.61	0.62	0.46	0.56		219	158	111			165	A,K	0.31	0.49	0.55	0.45		174	181	77.5
	166	D,J	0.76	0.67	0.26	0.56		104	113	227			166	C3,N	0.53	0.64	0.18	0.45		135	113	218.5
	167	B,G	0.64	0.55	0.5	0.56		207	195	81			167	D3,J	0.71	0.31	0.3	0.44		86	227	182.5
	168	A3,L	0.68	0.57	0.43	0.56		182	185	135			168	D3,H	0.58	0.51	0.23	0.44		125	176.5	208.5
	169	F3,N	0.78	0.68	0.22	0.56		78	95	240			169	A3,J	0.58	0.48	0.26	0.44		126	184	199.5
	170	B,M	0.66	0.53	0.49	0.56		195	205	82			170	F3,U	0.34	0.7	0.27	0.44		170	85	196
	171	D,F3	0.78	0.68	0.21	0.56		81	98	241			171	E3,L	0.27	0.51	0.52	0.43		190	174	92
	172	D3,U	0.72	0.63	0.32	0.56		145	143	199			172	C3,K	0.45	0.4	0.44	0.43		147	210	133
	173	A,D	0.7	0.6	0.37	0.56		164	175	175			173	D,T	0.3	0.45	0.52	0.42		177	196	99.5
	174	F,G	0.6	0.56	0.51	0.56		226	191	73			174	C,L	0.75	0.38	0.13	0.42		73	215	231.5
	175	G,H	0.66	0.61	0.39	0.56		192	159	167			175	A3,F	0.38	0.47	0.39	0.41		158	190	147.5
	176	D3,N	0.67	0.63	0.37	0.56		189	145	177			176	D,F3	0.23	0.59	0.42	0.41		201	143	138
	177	H3,I	0.68	0.62	0.36	0.55		181	153	179			177	G,H	0.33	0.46	0.44	0.41		173	193	128.5
	178	E,F3	0.78	0.6	0.28	0.55		79	173	216			178	C,K	0.35	0.6	0.27	0.41		167	136	193.5
	179	H3,K	0.74	0.62	0.31	0.55		131	152	205			179	H3,I3	0.19	0.52	0.52	0.41		216	168	92
	180	F3,U	0.7	0.61	0.34	0.55		160	160	189			180	J,M	0.34	0.62	0.26	0.41		169	125.5	198
	181	D3,L	0.69	0.65	0.32	0.55		174	129	202			181	C3,J	0.34	0.58	0.3	0.41		171	145	182.5
	182	J,U	0.72	0.65	0.28	0.55		141	133	215			182	A3,G	0.3	0.46	0.44	0.4		179	192	128.5
	183	E,J	0.76	0.64	0.25	0.55		98	137	233			183	K,M	0.45	0.39	0.35	0.4		148	212	164
	184	C,E3	0.69	0.58	0.36	0.55		171	183	180			184	N,U	0.46	0.56	0.17	0.4		146	151	226
	185	I,T	0.68	0.62	0.34	0.55		186	151	192			185	J,K	0.33	0.63	0.22	0.39		172	120	212
	186	A,T	0.67	0.59	0.37	0.54		190	182	175			186	E3,F3	0.19	0.51	0.48	0.39		213	170.5	110
	187	B,H3	0.63	0.52	0.48	0.54		211	206	100			187	E,F	0.26	0.44	0.48	0.39		196	201	113.5
	188	A3,F	0.7	0.54	0.38	0.54		163	197	171			188	I3,K	0.28	0.44	0.45	0.39		185	204	127
	189	D3,F	0.65	0.48	0.49	0.54		200	222	84			189	C,T	0.65	0.32	0.19	0.39		104	225	216.5
	190	A3,T	0.62	0.5	0.49	0.54		216	214	86			190	F,I3	0.29	0.53	0.34	0.38		181	165	172
	191	A,H3	0.63	0.6	0.39	0.54		213	174	158			191	F,L	0.27	0.4	0.48	0.38		189	209	113.5
	192	N,U	0.71	0.61	0.3	0.54		159	166	210			192	K,U	0.39	0.35	0.37	0.37		155	221	159
	193	C,I	0.64	0.58	0.38	0.54		205	184	172			193	F,T	0.29	0.36	0.43	0.36		182	218	136.5
	194	K,L	0.66	0.53	0.42	0.53		198	202	146			194	G,T	0.27	0.41	0.39	0.35		194	208	152.5
	195	B,E3	0.66	0.47	0.46	0.53		193	223	114			195	E,G	0.22	0.5	0.34	0.35		204	179	167.5
	196	A3,I3	0.69	0.53	0.38	0.53		176	204	170			196	A,F	0.27	0.51	0.28	0.35		191	174	191.5
	197	C,C3	0.68	0.6	0.3	0.53		178	169	212			197	J,N	0.65	0.22	0.18	0.35		102	242	220.5
	198	B,C3	0.72	0.53	0.33	0.53		147	200	196			198	I,T	0.14	0.33	0.58	0.35		223	224	65.5
	199	A3,E	0.7	0.48	0.4	0.53		161	221	156			199	E,K	0.28	0.3	0.46	0.35		184	231	122.5
	200	G,N	0.59	0.59	0.39	0.53		227	179	167			200	K,L	0.27	0.31	0.46	0.35		193	226	122.5
	201	D,K	0.69	0.52	0.36	0.52		170	207	183			201	D3,U	0.42	0.56	0.05	0.35		152	150	243.5
	202	H,K	0.64	0.46	0.48	0.52		208	227	99			202	A,H3	0.15	0.46	0.42	0.34		219	191	139.5
	203	A,J	0.66	0.55	0.36	0.52		196	196	182			203	H3,L	0.19	0.46	0.38	0.34		215	194	155
	204	D3,H3	0.7	0.61	0.25	0.52		169	165	229			204	H,K	0.22	0.25	0.53	0.33		203	239	86.5
	205	J,T	0.73	0.65	0.15	0.51		138	131	250			205	B,J	0.22	0.71	0.08	0.33		205	83	237.5
	206	A,N	0.59	0.51	0.42	0.51		230	209	144			206	F3,H3	0.11	0.53	0.32	0.32		232	164	177
	207	G,U	0.59	0.57	0.36	0.51		232	186	181			207	E3,T	0.2	0.3	0.46	0.32		211	230	125
	208	C,N	0.65	0.57	0.3	0.51		201	187	210			208	C,F	0.12	0.48	0.35	0.32		226	186.5	162.5
	209	A3,H3	0.62	0.49	0.4	0.5		215	219	154			209	F3,I	0.1	0.48	0.37	0.32		234	185	157
	210	C3,D	0.69	0.56	0.25	0.5		173	190	231			210	G,N	0.25	0.52	0.17	0.31		197	167	226
	211	B,F3	0.7	0.52	0.27	0.5		168	208	221			211	G,L	0.21	0.39	0.34	0.31		209	211	167.5
	212	D3,E	0.62	0.44	0.39	0.48		218	231	158			212	C,C3	0.29	0.45	0.18	0.31		180	200	222
	213	I,K	0.53	0.41	0.5	0.48		243	242	78			213	C,U	0.19	0.47	0.25	0.3		214	189	206
	214	K,U	0.64	0.49	0.3	0.48		206	218	207			214	H3,T	0.12	0.29	0.46	0.29		227	232	120
	215	A3,C3	0.65	0.5	0.28	0.48		203	216	218			215	C,E3	0.13	0.41	0.32	0.29		224	206	177
	216	K,M	0.59	0.42	0.42	0.48		228	240	146			216	D,D3	0.18	0.37	0.31	0.29		218	217	179
	217	A3,B	0.64	0.44	0.35	0.48		209	233	184			217	J,U	0.24	0.44	0.18	0.29		198	202	223
	218	A3,E3	0.67	0.51	0.25	0.47		191	211	234			218	B,F3	0.21	0.52	0.12	0.28		207	169	233.5
	219	E3,G	0.56	0.53	0.32	0.47		239	201	201			219	C,H3	-0.02	0.39	0.48	0.28		247	213	110
	220	A3,F3	0.67	0.51	0.21	0.47		187	210	242			220	A3,K	0.12	0.18	0.53	0.28		228	244	86.5
	221	C,F3	0.66	0.56	0.17	0.46		194	189	246			221	B,C	0.2	0.54	0.08	0.27		210	157	239.5
	222	A3,N	0.65	0.51	0.24	0.46		204	213	235			222	G,I3	0.24	0.45	0.13	0.27		200	198	230
	223	K,T	0.63	0.5	0.26	0.46		212	217	223			223	D,J	0.11	0.54	0.15	0.27		229	158	228
	224	G,K	0.61	0.5	0.26	0.46		223	215	223			224	C,D3	0.63	0.2	-0.04	0.27		109	243	250
	225	C3,G	0.61	0.51	0.25	0.46		221	212	231			225	D3,G	0.21	0.49	0.05	0.25		208	180	243.5
	226	B,D3	0.62	0.48	0.26	0.45		214	220	228			226	B,D3	0.14	0.39	0.2	0.24		222	214	214.5
	227	I3,K	0.61	0.37	0.37	0.45		222	246	176			227	E3,N	0.11	0.3	0.29	0.24		233	229	186.5
	228	B,K	0.6	0.37	0.37	0.45		224	247	173			228	C,M	0.26	0.41	0.02	0.23		195	207	247
	229	B,J	0.57	0.38	0.39	0.45		236	245	164			229	C,D	0.09	0.42	0.17	0.23		236	205	224
	230	F3,K	0.61	0.42	0.3	0.45		220	237	211			230	D,N	0.15	0.31	0.21	0.22		220	228	213
	231	A,A3	0.62	0.44	0.28	0.45		217	230	219			231	A,G	0.15	0.34	0.17	0.22		221	222	226
	232	A3,U	0.58	0.44	0.31	0.44		233	232	203			232	B,N	0.11	0.28	0.24	0.21		230	234	207
	233	D3,T	0.59	0.53	0.19	0.44		229	198	244			233	D3,E3	0.11	0.29	0.18	0.19		231	233	218.5
	234	B,N	0.58	0.43	0.3	0.44		234	236	208			234	C,N	0.57	0.08	-0.08	0.19		127	247	251
	235	G,I	0.55	0.47	0.25	0.42		240	224	231			235	E3,J	0.03	0.36	0.18	0.19		240	220	220.5
	236	G,M	0.44	0.43	0.39	0.42		252	235	161			236	C,I	0	0.34	0.22	0.19		242	223	211
	237	D,D3	0.6	0.47	0.19	0.42		225	225	244			237	F3,K	0.18	0.24	0.13	0.18		217	241	231.5
	238	G,I3	0.54	0.46	0.26	0.42		242	226	225			238	F,J	0.05	0.44	0.06	0.18		238	203	241
	239	G,J	0.58	0.53	0.15	0.42		235	203	250			239	G,K	0.13	0.05	0.37	0.18		225	249	159
	240	A3,D3	0.57	0.44	0.24	0.41		238	234	236			240	K,T	0.09	0.04	0.4	0.18		235	251	144
	241	A3,I	0.53	0.42	0.28	0.41		245	238	218			241	D3,I	0	0.26	0.25	0.17		241	236	201
	242	A,G	0.48	0.45	0.29	0.41		251	229	213			242	D3,H3	0	0.27	0.2	0.16		243	235	214.5
	243	A3,G	0.49	0.38	0.32	0.4		250	244	197			243	F3,G	0.07	0.36	0.01	0.15		237	219	248
	244	A3,D	0.63	0.4	0.16	0.4		210	243	248			244	I,J	-0.05	0.37	0.11	0.14		249	216	235
	245	A,K	0.54	0.33	0.28	0.38		241	252	220			245	I,N	-0.01	0.26	0.14	0.13		246	237	229
	246	C,D3	0.51	0.42	0.22	0.38		249	239	239			246	H3,N	-0.01	0.25	0.06	0.1		245	240	242
	247	D3,K	0.52	0.31	0.31	0.38		246	253	205			247	H3,J	-0.13	0.25	0.08	0.07		252	238	237.5
	248	A3,C	0.52	0.35	0.23	0.36		247	250	237			248	D3,F	0.04	0.11	0.04	0.06		239	245	246
	249	F3,G	0.57	0.46	0.03	0.35		237	228	253			249	F,N	-0.01	0.05	0.08	0.04		244	248	239.5
	250	A3,K	0.59	0.41	0.05	0.35		231	241	252			250	C,G	-0.08	0.1	-0.01	0		250	246	249
	251	A3,M	0.52	0.34	0.16	0.34		248	251	247			251	D3,K	-0.03	-0.02	0.05	0		248	252	245
	252	A3,J	0.53	0.35	0.06	0.31		244	249	251			252	G,J	-0.09	0.04	-0.16	-0.07		251	250	252
	253	D3,G	0.38	0.36	0.19	0.31		253	248	244			253	K,N	-0.16	-0.17	-0.16	-0.17		253	253	253
