# Supplementary material for: Inferring Epitopes of a Polymorphic Antigen Amidst Broadly Cross-Reactive Antibodies Using Protein Microarrays: A Study of OspC Proteins of Borrelia burgdorferi
Source: PLoS One. 2013 Jun 24;8(6):e67445. doi: 10.1371/journal.pone.0067445 (PMC3691210; doi:10.1371/journal.pone.0067445)
Supplement: Table S6 — Pearson’s r values of correlation between local sequence identity matrix ( MS-Local ) using polymorphic positions and the antibody cross-reactivity matrices ( MD-log, MD-rank, MD-binary ). (XLS) [file pone.0067445.s010.xls]

## Sheet: Sheet1
OspC A Index	MSA Index	Secondary Structure	Consensus
								Log
					Sequence Window Size (residues)			5	7	9	11	13	15	17	19	21	23	25	27	29	31	33	35	37	39	41	43	45	47	49	51	53	55	57	59	61	63	65	67	69	71	73	75	77	79	81	83	85	87
32	1	C	S
43	12	C	T
51	20	H	E					0.14
55	24	H	V					0.11	0.1
56	25	H	V					0.03	0.16	0.19
57	26	H	L					0.18	0.15	0.14	0.14
62	31	H	V					0.16	0.15	0.1	0.09	0.08
63	32	H	E					0.12	0.1	0.09	0.03	0.03	0.05
64	33	H	T					0.07	0.04	0.01	0.01	-0.01	-0.01	0.01
66	35	H	L					0.06	-0.03	-0.05	-0.03	-0.03	-0.04	-0.02	0.03
67	36	H	A					-0.1	-0.03	-0.07	-0.08	-0.07	-0.05	-0.02	-0.01	0.01
70	39	H	D					-0.22	-0.13	-0.07	-0.11	-0.09	-0.04	-0.03	-0.03	-0.03	-0.04
71	40	H	E					-0.17	-0.22	-0.16	-0.08	-0.07	-0.07	-0.05	-0.05	-0.08	-0.04	-0.04
72	41	H	L					-0.2	-0.19	-0.2	-0.11	-0.06	-0.08	-0.09	-0.1	-0.06	-0.08	-0.06	-0.08
73	42	H	A					-0.16	-0.17	-0.13	-0.17	-0.12	-0.08	-0.13	-0.09	-0.1	-0.09	-0.12	-0.09	-0.09
74	43	H	.					-0.1	-0.09	-0.14	-0.13	-0.17	-0.16	-0.08	-0.12	-0.12	-0.14	-0.12	-0.13	-0.08	-0.05
79	48	E	K					-0.02	-0.07	-0.1	-0.15	-0.18	-0.16	-0.15	-0.11	-0.16	-0.15	-0.14	-0.1	-0.09	-0.06	-0.04
80	49	E	K					-0.05	-0.04	-0.09	-0.15	-0.14	-0.16	-0.18	-0.18	-0.14	-0.17	-0.13	-0.11	-0.08	-0.07	-0.03	0.02
82	51	E	D					0	-0.07	-0.11	-0.09	-0.14	-0.16	-0.2	-0.2	-0.19	-0.13	-0.13	-0.1	-0.09	-0.04	-0.01	0	0.02
83	52	C	Q					-0.03	-0.08	-0.08	-0.1	-0.12	-0.18	-0.19	-0.2	-0.19	-0.15	-0.1	-0.11	-0.07	-0.02	-0.01	-0.01	-0.01	0
84	53	C	N					-0.06	-0.05	-0.08	-0.11	-0.15	-0.15	-0.18	-0.18	-0.16	-0.16	-0.13	-0.06	-0.04	-0.04	-0.02	-0.02	-0.03	-0.02	0
85	54	C	.					-0.08	-0.06	-0.08	-0.13	-0.14	-0.15	-0.14	-0.14	-0.15	-0.14	-0.12	-0.06	-0.03	-0.03	-0.04	-0.04	-0.03	-0.03	-0.01	0
86	55	E	G					-0.1	-0.12	-0.12	-0.12	-0.13	-0.12	-0.11	-0.11	-0.12	-0.11	-0.07	-0.09	-0.05	-0.04	-0.06	-0.05	-0.04	-0.03	-0.03	0	-0.01
88	57	E	G					-0.14	-0.15	-0.15	-0.12	-0.1	-0.09	-0.09	-0.08	-0.07	-0.05	-0.07	-0.06	-0.09	-0.08	-0.05	-0.05	-0.05	-0.04	-0.01	-0.03	-0.01	0
89	58	E	A					-0.18	-0.18	-0.16	-0.13	-0.07	-0.07	-0.06	-0.05	-0.01	-0.04	-0.04	-0.08	-0.08	-0.1	-0.07	-0.04	-0.05	-0.03	-0.04	-0.02	-0.03	-0.02	-0.01
90	59	C	E					-0.13	-0.18	-0.14	-0.1	-0.09	-0.05	-0.03	0.01	-0.02	-0.01	-0.04	-0.07	-0.09	-0.07	-0.09	-0.07	-0.02	-0.06	-0.04	-0.04	-0.04	-0.04	-0.03	-0.02
91	60	C	A					-0.19	-0.08	-0.1	-0.09	-0.07	-0.05	0.02	0.01	0.01	-0.03	-0.04	-0.05	-0.06	-0.08	-0.07	-0.07	-0.08	-0.03	-0.05	-0.05	-0.05	-0.04	-0.04	-0.02	-0.03
92	61	C	N					-0.08	-0.09	-0.03	-0.06	-0.04	0.01	-0.01	0.03	-0.01	-0.02	-0.04	-0.03	-0.05	-0.06	-0.06	-0.08	-0.08	-0.07	-0.05	-0.06	-0.05	-0.05	-0.03	-0.05	-0.03	0.01
93	62	C	H					-0.03	-0.02	-0.05	0.02	0.03	0	0.02	-0.02	0	-0.01	-0.01	-0.03	-0.03	-0.03	-0.07	-0.07	-0.07	-0.09	-0.08	-0.05	-0.06	-0.05	-0.06	-0.04	-0.01	0.02	0.04
95	64	H	G					0.09	0.01	0.04	0.06	0.06	0.04	-0.01	-0.02	-0.03	0	-0.01	-0.01	-0.01	-0.04	-0.04	-0.06	-0.08	-0.08	-0.09	-0.08	-0.05	-0.07	-0.06	-0.02	0.01	0.02	0.01	0.02
96	65	H	S					0.09	0.12	0.11	0.08	0.06	0.04	0	-0.02	-0.01	-0.02	0	0.01	-0.02	-0.02	-0.03	-0.05	-0.07	-0.08	-0.08	-0.09	-0.08	-0.06	-0.03	-0.01	0.01	0	0	0.02	0.01
98	67	H	L					0.18	0.17	0.15	0.11	0.06	0.02	0.03	0.01	-0.01	-0.01	0	-0.01	0	-0.02	-0.04	-0.04	-0.05	-0.07	-0.08	-0.09	-0.1	-0.05	0	0	-0.02	-0.01	0.01	-0.01	-0.03	-0.03
99	68	H	A					0.23	0.2	0.17	0.13	0.06	0.04	0.02	0.03	0	0.01	-0.02	-0.02	0	-0.02	-0.03	-0.04	-0.04	-0.05	-0.08	-0.08	-0.05	-0.04	-0.01	-0.01	-0.02	0	-0.02	-0.04	-0.05	-0.03	-0.03
102	71	H	Y					0.17	0.21	0.17	0.12	0.1	0.06	0.04	0.02	0.05	-0.01	-0.01	-0.02	-0.03	-0.02	-0.02	-0.03	-0.04	-0.05	-0.06	-0.04	-0.03	-0.02	-0.05	-0.03	0	-0.03	-0.05	-0.06	-0.04	-0.05	-0.04	-0.04
103	72	H	A					0.18	0.13	0.14	0.14	0.12	0.1	0.06	0.07	0.01	0.04	0	-0.03	-0.03	-0.04	-0.02	-0.02	-0.04	-0.05	-0.01	-0.01	0	-0.04	-0.04	-0.04	-0.04	-0.05	-0.07	-0.06	-0.06	-0.05	-0.06	-0.02	-0.01
105	74	H	S					0.12	0.09	0.1	0.13	0.13	0.11	0.12	0.04	0.05	0.01	0.01	-0.02	-0.03	-0.03	-0.03	-0.03	-0.03	0	0.01	0.02	-0.01	-0.03	-0.02	-0.05	-0.08	-0.08	-0.05	-0.07	-0.07	-0.07	-0.03	-0.03	-0.02	0
106	75	H	T					0.03	0.08	0.09	0.09	0.12	0.16	0.09	0.1	0.05	0.02	0	0.01	-0.02	-0.03	-0.04	-0.04	0.01	0.02	0.03	0	0	0	-0.03	-0.07	-0.09	-0.09	-0.08	-0.06	-0.08	-0.04	-0.04	-0.03	-0.02	-0.02	-0.01
107	76	H	L					-0.08	0.04	0.07	0.08	0.12	0.09	0.13	0.1	0.07	0.03	0.02	-0.01	0.01	-0.03	-0.04	0	0.01	0.04	0.01	0.01	0.01	-0.01	-0.05	-0.08	-0.08	-0.08	-0.1	-0.09	-0.04	-0.05	-0.04	-0.02	-0.03	-0.03	-0.02	-0.01
108	77	H	I					-0.03	-0.05	0.03	0.1	0.05	0.09	0.1	0.09	0.07	0.06	0.02	0.02	-0.02	0	0.02	0.02	0.04	0	0.02	0.03	0	-0.04	-0.05	-0.06	-0.07	-0.09	-0.1	-0.07	-0.06	-0.04	-0.03	-0.04	-0.04	-0.03	-0.03	-0.03	0
109	78	H	T					-0.08	-0.03	-0.01	0.01	0.07	0.06	0.05	0.07	0.08	0.06	0.06	0.01	0	0.03	0.06	0.05	0.01	0.01	0.02	0.01	-0.03	-0.04	-0.05	-0.05	-0.07	-0.09	-0.06	-0.06	-0.07	-0.05	-0.04	-0.05	-0.04	-0.03	-0.04	-0.02	0	0.02
110	79	H	E					-0.01	-0.02	-0.05	-0.03	0.02	0.04	0.03	0.04	0.06	0.08	0.04	0.04	0.06	0.07	0.06	0.05	0.03	0.03	0	-0.04	-0.03	-0.03	-0.04	-0.06	-0.06	-0.04	-0.05	-0.06	-0.05	-0.07	-0.06	-0.04	-0.04	-0.05	-0.02	0	0	0.01	0.02
111	80	H	K					0.06	-0.04	-0.04	-0.04	-0.06	-0.01	0.03	0.03	0.04	0.04	0.06	0.1	0.11	0.09	0.06	0.04	0.06	0.01	-0.03	-0.04	-0.04	-0.03	-0.04	-0.05	-0.03	-0.03	-0.04	-0.04	-0.06	-0.06	-0.07	-0.06	-0.04	-0.03	-0.01	0	0	0	0	0.02
112	81	H	L					-0.01	0.02	-0.02	-0.08	-0.05	-0.06	-0.01	0.03	0.01	0.02	0.09	0.13	0.12	0.09	0.06	0.07	0.03	0	-0.04	-0.04	-0.04	-0.06	-0.05	-0.02	-0.02	-0.03	-0.02	-0.04	-0.05	-0.06	-0.06	-0.08	-0.04	-0.01	-0.01	-0.01	0	0	0	0.01	0
113	82	H	S					0	0	-0.02	-0.04	-0.07	-0.05	-0.05	-0.03	0.01	0.07	0.1	0.12	0.11	0.1	0.11	0.05	0.01	-0.03	-0.01	-0.03	-0.05	-0.06	-0.03	-0.01	-0.02	-0.01	-0.03	-0.03	-0.04	-0.05	-0.07	-0.05	-0.04	-0.02	-0.01	-0.01	-0.01	-0.01	0	-0.01	0	0.01
114	83	C	K					-0.01	-0.04	-0.02	-0.03	-0.04	-0.06	-0.06	-0.06	0.03	0.09	0.1	0.08	0.09	0.12	0.08	0.04	0	0	-0.03	-0.02	-0.05	-0.02	-0.02	-0.03	0	-0.02	-0.02	-0.03	-0.03	-0.05	-0.04	-0.03	-0.02	-0.03	-0.02	-0.01	-0.01	-0.01	-0.02	-0.01	-0.01	0
115	84	C	L					-0.04	-0.03	-0.04	-0.03	-0.02	-0.06	-0.07	-7.59e-05	0.02	0.07	0.07	0.07	0.09	0.08	0.05	0.02	0.03	0	-0.02	-0.04	0	-0.01	-0.02	-0.01	-0.03	-0.01	-0.02	-0.02	-0.04	-0.02	-0.01	-0.01	-0.03	-0.02	-0.04	-0.03	-0.01	-0.03	-0.02	-0.01	-0.01	0.01
116	85	C	K					-0.09	-0.05	-0.03	-0.03	-0.04	-0.04	0.01	0.02	0.05	0.01	0.04	0.08	0.05	0.02	0.02	0.04	0.02	0.01	-0.02	0.01	0	0.01	0	-0.02	-0.02	-0.03	-0.01	-0.03	-0.01	0	0	-0.01	-0.01	-0.03	-0.03	-0.03	-0.04	-0.02	-0.02	-0.02	0	0.01
117	86	C	N					-0.02	-0.08	-0.03	-0.05	-0.05	0.03	0.05	0.06	0	0.01	0.03	0.03	0.01	-0.01	0.01	0.02	0.03	0.01	0.04	0.02	0.01	0.01	0.01	-0.01	-0.02	-0.02	-0.04	0	0.01	0.01	0	0	-0.01	-0.02	-0.03	-0.04	-0.05	-0.03	-0.02	-0.01	0	0
*	87	C	.					-0.06	-0.01	-0.09	-0.05	0.02	0.05	0.07	0.03	0.03	0.02	0	-0.04	-0.03	0	-0.01	0	0	0.05	0.04	0.04	0.03	0.01	0	0	-0.01	-0.03	-0.01	0	0.02	0.01	0.01	0	0	-0.01	-0.03	-0.04	-0.03	-0.04	-0.02	0	0	0.01
*	88	C	.					-0.03	-0.09	-0.04	0	0.05	0.07	0.03	0.04	0.05	0.01	-0.05	-0.06	-0.05	-0.03	-0.02	-0.02	0.03	0.04	0.05	0.06	0.04	0.02	0.01	0	-0.01	0	0.01	0.02	0.01	0.02	0.01	0.01	0	-0.01	-0.02	-0.02	-0.03	-0.02	-0.03	-0.02	0.01	0.01
*	89	C	.					-0.06	-0.06	0.02	0.08	0.05	0.03	0.03	0.05	0.02	-0.02	-0.05	-0.06	-0.06	-0.07	-0.05	0.02	0.02	0.03	0.06	0.05	0.04	0.04	0.02	0	0.01	0.03	0.02	0.01	0.02	0	0.02	0.01	0	-0.01	-0.01	-0.02	-0.01	-0.02	-0.02	-0.02	0	0.01
*	90	C	S					-0.04	0.08	0.09	0.08	0.05	0.01	0.05	0.02	-0.03	-0.04	-0.03	-0.05	-0.08	-0.08	-0.04	0	0.02	0.04	0.03	0.04	0.05	0.04	0.03	0.03	0.04	0.03	0.04	0.02	0.01	0.01	0.01	0	0	0	-0.01	0.01	-3.69e-05	-0.01	-0.01	0	-0.01	0.02
118	91	C	E					0.12	0.14	0.13	0.05	0.03	0.07	0	-0.03	-0.05	-0.04	-0.04	-0.05	-0.07	-0.04	-0.03	-0.03	0.01	0.02	0.02	0.02	0.04	0.04	0.05	0.07	0.05	0.04	0.03	0.03	0.02	0.01	0	-0.01	0.01	0	0.02	0.01	0.01	0.01	0.01	0	0.02	0.02
119	92	C	E					0.16	0.15	0.08	0.07	0.08	0.01	-0.02	-0.07	-0.04	-0.05	-0.06	-0.06	-0.02	-0.02	-0.04	-0.01	-0.03	-0.01	0.01	0.02	0.01	0.05	0.08	0.08	0.07	0.05	0.04	0.03	0.04	0.01	0	0.01	0	0.02	0.02	0.02	0.02	0.03	0.01	0.03	0.03	0.04
121	94	H	K					0.15	0.09	0.09	0.11	0.05	-0.03	-0.07	-0.03	-0.07	-0.06	-0.07	-0.02	-0.01	-0.01	0	-0.04	-0.03	-0.03	0	0	0.03	0.05	0.07	0.08	0.07	0.06	0.05	0.04	0.01	0.02	0.01	0	0.02	0.01	0.03	0.03	0.04	0.02	0.05	0.05	0.05	0.05
122	95	H	E					0.15	0.09	0.12	0.06	-0.02	-0.05	-0.05	-0.07	-0.06	-0.1	-0.02	-0.02	-0.02	0.01	-0.01	-0.02	-0.04	-0.03	-0.04	0.01	0.05	0.06	0.06	0.07	0.07	0.07	0.07	0.03	0.03	0.02	0.03	0.03	0.02	0.02	0.02	0.05	0.03	0.06	0.06	0.06	0.06	0.07
123	96	H	K					0.15	0.18	0.06	-0.01	-0.04	-0.03	-0.05	-0.07	-0.09	-0.01	-0.04	-0.02	0	-0.02	-0.01	-0.02	-0.02	-0.05	-0.01	0	0.04	0.05	0.06	0.05	0.07	0.08	0.05	0.05	0.04	0.03	0.04	0.04	0.03	0.03	0.04	0.03	0.06	0.07	0.07	0.07	0.09	0.06
124	97	H	I					0.09	0.1	0.01	-0.06	-0.03	-0.04	-0.06	-0.07	-0.02	-0.03	-0.01	-0.01	-0.02	-0.02	-0.02	-0.01	-0.03	0	1.38e-05	0.02	0.01	0.04	0.04	0.05	0.06	0.05	0.06	0.06	0.06	0.05	0.05	0.04	0.05	0.05	0.03	0.06	0.07	0.08	0.08	0.1	0.07	0.08
125	98	H	E					-0.07	-0.1	-0.04	0	-0.05	-0.05	-0.07	0	0	-0.02	0	-0.01	-0.04	-0.02	-0.01	-0.03	0	0.02	0.03	0.01	0.02	0	0.03	0.05	0.03	0.04	0.06	0.06	0.07	0.07	0.05	0.06	0.06	0.06	0.07	0.07	0.08	0.08	0.1	0.08	0.09	0.09
126	99	H	K					-0.22	-0.23	-0.12	-0.04	-0.04	-0.08	0	0	0	0.02	-0.01	-0.03	-0.01	-0.03	-0.03	0	0.02	0.03	0.03	0.03	0	0.01	0.01	0.01	0.03	0.04	0.04	0.07	0.08	0.08	0.08	0.08	0.06	0.08	0.1	0.08	0.09	0.1	0.08	0.1	0.1	0.12
127	100	H	A					-0.22	-0.22	-0.2	-0.15	-0.07	0.02	0	0.01	0.03	0	0	-0.02	-0.02	-0.02	-0.01	0.02	0.03	0.03	0.03	0.02	0.02	0.01	-0.01	-0.01	0.02	0.04	0.06	0.06	0.07	0.09	0.1	0.09	0.1	0.1	0.09	0.11	0.11	0.09	0.09	0.09	0.12	0.12
129	102	H	K					-0.19	-0.18	-0.24	-0.22	-0.07	0.02	0.03	0.02	0.01	0	0	0	-0.03	0	0.03	0.02	0.03	0.03	0.02	0.03	0.03	0	-0.01	0	0	0.04	0.06	0.06	0.07	0.1	0.1	0.12	0.13	0.11	0.12	0.12	0.11	0.1	0.1	0.12	0.11	0.14
131	104	H	S					-0.29	-0.22	-0.2	-0.15	-0.11	-0.05	0.05	0.03	0	0	0	-0.02	0.02	0.03	0.03	0.04	0.02	0.02	0.03	0.02	0.01	0.01	0.01	-0.01	0.02	0.02	0.04	0.07	0.08	0.08	0.12	0.14	0.13	0.14	0.14	0.12	0.11	0.12	0.13	0.12	0.13	0.14
132	105	H	E					-0.21	-0.29	-0.11	-0.09	-0.13	-0.06	-0.05	0.01	0.02	0	-0.01	0.02	0.04	0.05	0.04	0.03	0.03	0.01	0.03	0.01	0	0.02	0.01	0.03	0.02	0.02	0.03	0.07	0.07	0.1	0.12	0.14	0.15	0.16	0.14	0.13	0.13	0.14	0.14	0.14	0.15	0.16
133	106	H	A					-0.11	-0.09	-0.15	-0.09	-0.04	-0.12	-0.09	-0.05	0.01	0	0.02	0.05	0.06	0.05	0.05	0.03	0.02	0.04	-0.01	0	0.02	0.01	0.04	0.04	0.03	0.03	0.05	0.04	0.09	0.12	0.12	0.14	0.16	0.15	0.15	0.15	0.16	0.15	0.16	0.18	0.17	0.16
135	108	H	T					0.08	0.02	-0.07	-0.09	-0.09	-0.08	-0.12	-0.08	-0.06	0.04	0.07	0.06	0.06	0.06	0.04	0.04	0.03	0	0.01	0	0.01	0.04	0.03	0.04	0.05	0.06	0.03	0.07	0.08	0.11	0.13	0.15	0.14	0.15	0.16	0.18	0.18	0.17	0.18	0.18	0.18	0.17
136	109	H	K					0.06	0.07	0.07	-0.07	-0.12	-0.09	-0.07	-0.13	-0.05	0.01	0.07	0.07	0.05	0.05	0.05	0.05	0.02	0.01	0.01	0.02	0.02	0.03	0.04	0.04	0.07	0.05	0.08	0.08	0.09	0.1	0.13	0.13	0.14	0.15	0.18	0.19	0.19	0.21	0.2	0.19	0.18	0.18
139	112	H	K					0.09	0.1	0.07	0.02	-0.07	-0.11	-0.1	-0.04	-0.04	0	0.02	0.07	0.06	0.05	0.05	0.02	0.02	0.03	0.02	0.03	0.05	0.02	0.05	0.06	0.05	0.09	0.1	0.1	0.1	0.12	0.1	0.13	0.14	0.17	0.17	0.2	0.22	0.22	0.21	0.2	0.19	0.18
140	113	H	S					0.16	0.08	0.04	0.05	0.02	-0.09	-0.07	0	0.01	-0.03	0	0.01	0.06	0.07	0.02	0.03	0.04	0.03	0.05	0.04	0.04	0.06	0.05	0.05	0.09	0.1	0.11	0.12	0.13	0.1	0.11	0.11	0.16	0.17	0.18	0.21	0.22	0.22	0.21	0.21	0.19	0.17
141	114	C	S					0.14	0.08	0.06	0.04	0.02	0.04	0.01	-0.01	0.01	0.01	-0.04	-0.01	0.02	0.04	0.04	0.03	0.03	0.06	0.06	0.05	0.06	0.06	0.06	0.08	0.1	0.11	0.12	0.14	0.12	0.12	0.11	0.14	0.14	0.17	0.2	0.21	0.21	0.22	0.22	0.21	0.19	0.19
142	115	H	H					0	0.11	0.08	0.03	0.07	0.1	0.09	0.02	-0.01	0	0.01	-0.03	-0.03	-0.01	0.05	0.05	0.05	0.06	0.06	0.07	0.08	0.06	0.09	0.12	0.1	0.12	0.14	0.12	0.13	0.13	0.15	0.14	0.16	0.17	0.19	0.2	0.21	0.21	0.22	0.2	0.21	0.21
143	116	H	A					-0.01	0	0.07	0.11	0.12	0.11	0.11	0.08	0.01	-0.02	0.01	-0.02	-0.05	-0.02	0	0.07	0.07	0.06	0.07	0.09	0.08	0.11	0.12	0.11	0.13	0.13	0.12	0.13	0.13	0.16	0.16	0.17	0.17	0.18	0.18	0.2	0.2	0.2	0.19	0.21	0.22	0.22
144	117	H	D/E					0	-0.04	0.04	0.16	0.15	0.12	0.11	0.09	0.07	0.02	-0.05	-0.02	-0.01	-0.04	0.01	0.03	0.07	0.09	0.09	0.08	0.12	0.13	0.13	0.13	0.14	0.13	0.12	0.13	0.16	0.16	0.18	0.19	0.19	0.18	0.18	0.18	0.19	0.18	0.2	0.21	0.22	0.23
145	118	H	L					-0.12	0.05	0.09	0.1	0.15	0.14	0.11	0.09	0.1	0.04	-0.01	-0.03	-0.01	0.02	-0.01	0.01	0.04	0.1	0.09	0.12	0.14	0.14	0.15	0.16	0.13	0.13	0.14	0.15	0.16	0.18	0.19	0.2	0.2	0.2	0.18	0.18	0.16	0.19	0.21	0.21	0.22
147	120	C	K					0.05	0.05	0.11	0.09	0.1	0.14	0.12	0.11	0.06	0.06	0.05	0	0	0.02	0.02	0.01	0.04	0.05	0.13	0.15	0.14	0.15	0.17	0.14	0.15	0.14	0.17	0.17	0.17	0.2	0.2	0.2	0.2	0.19	0.19	0.16	0.18	0.18	0.2	0.22
148	121	C	A/Q					0.11	0.11	0.06	0.1	0.07	0.08	0.14	0.08	0.07	0.07	0.07	0.08	0.03	0	0.03	0.06	0.02	0.08	0.11	0.15	0.17	0.17	0.15	0.16	0.16	0.19	0.17	0.18	0.21	0.2	0.2	0.2	0.2	0.2	0.18	0.19	0.18	0.19	0.19
*	122	C	.					0.13	0.11	0.1	0.04	0.08	0.08	0.04	0.09	0.09	0.08	0.09	0.1	0.08	0.05	0.04	0.04	0.09	0.08	0.1	0.13	0.18	0.16	0.16	0.16	0.19	0.19	0.2	0.21	0.21	0.21	0.2	0.2	0.2	0.18	0.2	0.2	0.2	0.2
*	123	C	.					0.12	0.12	0.09	0.08	0.05	0.04	0.03	0.05	0.1	0.11	0.11	0.09	0.11	0.11	0.06	0.08	0.11	0.11	0.1	0.13	0.13	0.17	0.18	0.19	0.19	0.21	0.23	0.23	0.21	0.21	0.21	0.19	0.18	0.2	0.2	0.21	0.21
149	124	C	A/N					0.18	0.09	0.1	0.09	0.04	0.01	0.05	0.04	0.08	0.13	0.12	0.12	0.13	0.12	0.15	0.12	0.1	0.13	0.14	0.1	0.12	0.14	0.2	0.21	0.21	0.23	0.23	0.23	0.23	0.21	0.21	0.19	0.19	0.2	0.21	0.22
150	125	C	A					0.08	0.14	0.09	0.04	0.04	0.05	0.02	0.08	0.08	0.08	0.14	0.15	0.13	0.17	0.18	0.17	0.14	0.13	0.12	0.13	0.11	0.16	0.18	0.22	0.25	0.23	0.23	0.23	0.22	0.22	0.19	0.2	0.22	0.2	0.22
151	126	C	T					0.02	0.07	0.07	0.04	0.06	0.05	0.08	0.06	0.08	0.1	0.12	0.15	0.19	0.2	0.19	0.2	0.2	0.13	0.12	0.14	0.17	0.15	0.18	0.22	0.25	0.24	0.23	0.23	0.22	0.2	0.22	0.22	0.21	0.23
152	127	H	D					-0.01	-0.04	0.01	0.09	0.05	0.09	0.09	0.08	0.07	0.12	0.11	0.16	0.22	0.21	0.21	0.21	0.19	0.18	0.15	0.17	0.17	0.19	0.19	0.21	0.22	0.24	0.24	0.23	0.21	0.22	0.23	0.23	0.23
153	128	H	D					-0.08	-0.07	-0.01	0.03	0.11	0.09	0.09	0.1	0.12	0.08	0.16	0.18	0.18	0.23	0.23	0.2	0.2	0.2	0.22	0.19	0.18	0.22	0.22	0.19	0.21	0.21	0.24	0.22	0.22	0.23	0.23	0.24
154	129	H	N					-0.08	-0.03	-0.04	0.03	0.07	0.11	0.1	0.13	0.11	0.16	0.16	0.18	0.19	0.21	0.22	0.22	0.21	0.24	0.24	0.24	0.23	0.21	0.22	0.22	0.19	0.2	0.19	0.23	0.24	0.23	0.24
156	131	H	K					-0.01	-0.05	0.02	0.02	0.04	0.09	0.16	0.12	0.17	0.19	0.18	0.18	0.21	0.18	0.2	0.24	0.26	0.25	0.26	0.28	0.27	0.23	0.21	0.21	0.21	0.17	0.2	0.22	0.24	0.25
157	132	H	K					-0.04	0.04	0.02	0.03	0.04	0.09	0.1	0.2	0.19	0.19	0.2	0.22	0.17	0.2	0.2	0.24	0.27	0.27	0.29	0.29	0.27	0.26	0.22	0.2	0.19	0.21	0.19	0.21	0.23
161	136	C	K					0.03	0.04	0.05	0.05	0.09	0.06	0.14	0.19	0.22	0.21	0.22	0.19	0.2	0.19	0.25	0.24	0.26	0.31	0.3	0.29	0.28	0.27	0.25	0.2	0.2	0.21	0.22	0.21
162	137	C	T					0.13	0.04	0.07	0.12	0.06	0.15	0.15	0.16	0.2	0.25	0.19	0.21	0.21	0.25	0.23	0.26	0.28	0.29	0.31	0.29	0.28	0.27	0.24	0.25	0.22	0.21	0.23
163	138	C	N					0.12	0.14	0.12	0.09	0.17	0.17	0.17	0.17	0.2	0.19	0.23	0.21	0.25	0.25	0.26	0.27	0.29	0.28	0.28	0.3	0.29	0.26	0.27	0.27	0.26	0.24
*	139	C	.					0.12	0.19	0.15	0.18	0.2	0.19	0.18	0.2	0.15	0.18	0.2	0.27	0.25	0.27	0.29	0.29	0.27	0.28	0.27	0.27	0.27	0.28	0.28	0.28	0.28
164	140	C	G					0.2	0.13	0.25	0.26	0.2	0.21	0.22	0.16	0.18	0.17	0.23	0.25	0.29	0.3	0.3	0.29	0.28	0.26	0.27	0.25	0.27	0.3	0.29	0.29
165	141	C	T					0.09	0.26	0.25	0.26	0.26	0.22	0.18	0.2	0.18	0.23	0.22	0.25	0.29	0.32	0.29	0.29	0.28	0.28	0.24	0.27	0.27	0.28	0.31
166	142	C	K					0.23	0.24	0.26	0.24	0.27	0.22	0.19	0.2	0.26	0.23	0.25	0.27	0.28	0.29	0.31	0.28	0.28	0.25	0.27	0.26	0.28	0.28
167	143	C	D					0.27	0.23	0.22	0.26	0.2	0.23	0.23	0.25	0.25	0.27	0.28	0.29	0.27	0.28	0.29	0.3	0.26	0.27	0.28	0.28	0.27
170	146	H	A					0.23	0.24	0.24	0.19	0.23	0.22	0.29	0.28	0.26	0.3	0.31	0.29	0.29	0.27	0.27	0.26	0.29	0.28	0.28	0.29
171	147	H	E/K					0.22	0.23	0.2	0.21	0.21	0.29	0.26	0.3	0.33	0.31	0.3	0.3	0.28	0.28	0.24	0.27	0.28	0.3	0.29
174	150	H	E					0.27	0.17	0.2	0.22	0.27	0.25	0.29	0.31	0.34	0.33	0.3	0.29	0.29	0.25	0.27	0.26	0.27	0.3
175	151	H	K					0.11	0.21	0.2	0.27	0.27	0.28	0.31	0.34	0.31	0.33	0.32	0.29	0.26	0.29	0.28	0.28	0.28
177	153	H	F					0.11	0.14	0.29	0.25	0.27	0.32	0.32	0.31	0.33	0.31	0.32	0.29	0.28	0.28	0.29	0.29
178	154	H	E					0.12	0.21	0.21	0.29	0.31	0.32	0.32	0.32	0.3	0.32	0.27	0.31	0.31	0.29	0.3
179	155	H	S					0.2	0.2	0.23	0.27	0.35	0.32	0.31	0.31	0.31	0.27	0.31	0.3	0.32	0.33
180	156	H	V					0.13	0.23	0.28	0.28	0.28	0.33	0.31	0.3	0.28	0.3	0.3	0.32	0.32
181	157	H	E					0.33	0.27	0.29	0.28	0.28	0.27	0.32	0.26	0.29	0.31	0.31	0.32
182	158	H	S					0.36	0.38	0.26	0.27	0.26	0.26	0.22	0.3	0.3	0.31	0.33
184	160	H	S					0.32	0.3	0.31	0.23	0.25	0.21	0.25	0.26	0.32	0.32
186	162	H	A					0.22	0.26	0.25	0.28	0.17	0.24	0.26	0.27	0.29
188	164	H	K					0.22	0.18	0.24	0.19	0.26	0.22	0.25	0.28
189	165	H	E					0.13	0.19	0.11	0.22	0.25	0.28	0.25
190	166	H	M					0.06	0.06	0.17	0.18	0.25	0.28
192	168	H	A					-0.04	0.06	0.13	0.2	0.22
193	169	H	N					0.03	0.06	0.09	0.18
194	170	H	S					0.02	0.08	0.11
196	172	H	K					0.09	0.1
202	178	C	V					0.16
204	180	C	A
206	182	C	S
[truncated: 126 more columns]
