# Supplementary material for: Inferring Epitopes of a Polymorphic Antigen Amidst Broadly Cross-Reactive Antibodies Using Protein Microarrays: A Study of OspC Proteins of Borrelia burgdorferi
Source: PLoS One. 2013 Jun 24;8(6):e67445. doi: 10.1371/journal.pone.0067445 (PMC3691210; doi:10.1371/journal.pone.0067445)
Supplement: Table S7 — Pearson’s r values between local sequence identity and antibody cross-reactivity matrices for individual OspC types. (XLS) [file pone.0067445.s011.xls]

## Sheet: Sheet1
MSA Index	Secondary Structure	Consensus
				Log																								Rank
			OspC	A	A3	B	C	C3	D	D3	E	E3	F	F3	G	H	H3	I	I3	J	K	L	M	N	T	U		A	A3	B	C	C3	D	D3	E	E3	F	F3	G	H	H3	I	I3	J	K	L	M	N	T
1	C	S		0	0	0	0	0	0	0	0	0	0	0	0	0	0	0	0	0	0	0	0	0	0	0		0	0	0	0	0	0	0	0	0	0	0	0	0	0	0	0	0	0	0	0	0	0
12	C	T		0	0	0	0	0	0	0	0	0	0	0	0	0	0	0	0	0	0	0	0	0	0	0		0	0	0	0	0	0	0	0	0	0	0	0	0	0	0	0	0	0	0	0	0	0
20	H	E		0	0	0	0	0	0	0	0	0	0	0	0	0	0	0	0	0	0	0	0	0	0	0		0	0	0	0	0	0	0	0	0	0	0	0	0	0	0	0	0	0	0	0	0	0
24	H	V		0.09	-0.06	0.29	0.14	-0.21	0.13	0.09	0.32	0.15	0.34	0.02	0.36	-0.03	0.02	-0.03	-0.4	0.19	0.45	0.23	-0.01	0.09	0.18	-0.06		0.06	-0.07	0.31	0.07	-0.09	0.06	0.16	0.35	-0.05	0.25	-0.06	0.18	-0.11	0.09	-0.07	-0.52	0.09	0.43	0.29	-0.07	0.03	0.17
25	H	V		0.31	-0.04	0.35	0.08	-0.11	0.04	0.26	0.31	0.21	0.38	0.23	0.28	0.05	-0.11	0.01	-0.24	0.26	0.41	0.16	0.1	-0.03	0.08	0.04		0.23	-0.07	0.33	0	-0.01	-0.07	0.23	0.22	-0.01	0.22	0.16	0.14	-0.06	-0.04	-0.05	-0.4	0.13	0.35	0.18	-0.01	-0.02	0.13
26	H	L		0.16	-0.01	0.41	-0.03	0.08	-0.05	0.28	0.14	0.32	0.28	0.29	0.25	0.04	0.05	0.09	-0.22	0.34	0.4	0.18	0.12	-0.29	0.07	-0.02		0.19	0.06	0.49	-0.06	0.15	-0.05	0.29	0.15	0.21	0.21	0.29	0.14	0.02	0.09	0.07	-0.34	0.25	0.37	0.14	0.11	-0.18	0.14
31	H	V		-0.02	0.09	0.4	-0.08	0.17	0.12	0.09	0.13	0.23	0.34	0.11	0.25	0.19	0.04	0.06	-0.12	0.38	0.4	0.07	0.13	-0.36	0.17	-0.11		-0.01	0.13	0.5	-0.06	0.23	0.13	0.08	0.1	0.14	0.22	0.1	0.23	0.18	0.08	0.05	-0.24	0.28	0.34	0.07	0.11	-0.28	0.26
32	H	E		0.08	-0.02	0.41	-0.15	0.24	-0.05	0.1	0.02	0.21	0.25	0.01	0.09	0.06	0.02	0.09	-0.08	0.37	0.37	0.02	0.01	-0.52	0.03	-0.17		0.12	0.01	0.48	-0.12	0.22	-0.03	0.1	0.01	0.11	0.05	0.02	0.13	0.07	0.07	0.08	-0.25	0.28	0.33	0.03	-0.03	-0.42	0.16
33	H	T		-0.04	-0.08	0.29	-0.08	0.04	-0.01	0.11	0.05	0.11	0.23	-0.07	0.04	0.13	-0.14	0	-0.03	0.31	0.37	-0.06	-0.02	-0.54	-0.04	-0.16		0.02	-0.16	0.38	-0.06	-0.1	0	0.07	-0.04	-0.05	-0.06	-0.08	0.12	0.1	-0.06	-0.02	-0.25	0.18	0.3	-0.1	-0.12	-0.51	0.09
35	H	L		-0.03	-0.16	0.15	-0.23	0.07	-0.15	0.08	-0.14	0.13	0.03	-0.11	-0.1	0.12	-0.17	-0.01	0	0.32	0.32	-0.12	-0.03	-0.52	-0.15	-0.24		0.07	-0.2	0.29	-0.17	-0.01	-0.13	0.03	-0.2	0.01	-0.23	-0.07	0.04	0.15	-0.14	0.02	-0.2	0.19	0.26	-0.21	-0.09	-0.46	-0.04
36	H	A		0.08	-0.06	-0.06	-0.12	0.3	0.04	-0.1	0.01	0	-0.02	0	0	0.01	-0.03	-0.21	-0.2	0.14	0.29	-0.05	0.02	-0.42	-0.1	-0.11		0.09	-0.13	0	-0.07	0.13	-0.04	-0.18	-0.04	-0.17	-0.11	0	0.11	-0.01	-0.1	-0.22	-0.34	0.08	0.29	-0.29	-0.09	-0.4	-0.06
39	H	D		-0.11	-0.11	-0.2	-0.2	0.12	0.04	-0.24	-0.04	-0.05	-0.14	-0.09	-0.01	-0.08	-0.02	-0.26	-0.39	0.09	0.33	-0.02	-0.13	-0.35	-0.05	-0.28		-0.04	-0.14	-0.11	-0.13	-0.01	0.03	-0.26	0	-0.16	-0.15	-0.08	0.08	-0.09	-0.09	-0.26	-0.46	0.06	0.36	-0.25	-0.2	-0.37	-0.07
40	H	E		0.06	-0.31	-0.3	-0.36	-0.01	0.04	-0.51	0.1	-0.14	-0.1	-0.23	-0.02	-0.35	-0.02	-0.45	-0.43	0.07	0.51	-0.21	-0.3	-0.29	-0.03	-0.18		0.05	-0.26	-0.19	-0.27	-0.14	0.01	-0.44	0.12	-0.26	-0.19	-0.23	0.02	-0.28	-0.05	-0.4	-0.55	-0.04	0.48	-0.26	-0.44	-0.25	-0.03
41	H	L		0.02	-0.18	-0.32	-0.36	-0.01	-0.06	-0.47	0.04	-0.08	-0.1	-0.23	0.1	-0.46	0.01	-0.37	-0.4	0.22	0.67	-0.2	-0.24	-0.28	-0.05	-0.08		0.05	-0.11	-0.22	-0.22	-0.11	0.02	-0.38	0.16	-0.14	-0.19	-0.21	0.11	-0.36	0.02	-0.32	-0.55	0.15	0.68	-0.18	-0.36	-0.16	-0.08
42	H	A		0.01	-0.01	-0.35	-0.27	-0.04	-0.04	-0.48	0.02	-0.06	-0.07	-0.08	0.11	-0.29	-0.03	-0.41	-0.43	0.07	0.41	-0.15	-0.07	-0.22	-0.03	0.01		-0.01	0.06	-0.27	-0.2	-0.13	0.02	-0.4	0.06	-0.11	-0.16	-0.1	0.06	-0.26	-0.06	-0.39	-0.56	0	0.39	-0.16	-0.12	-0.09	-0.17
43	H	.		0.06	0.11	-0.23	-0.23	-0.05	0.2	-0.44	0.01	-0.1	0.12	0.24	0.15	-0.08	0.01	-0.35	-0.3	0.2	0.45	-0.18	-0.09	-0.24	0.23	-0.03		0.05	0.16	-0.17	-0.17	-0.14	0.23	-0.35	0.01	-0.15	0.02	0.18	0.1	-0.07	0.02	-0.33	-0.41	0.1	0.44	-0.13	-0.15	-0.09	0.14
48	E	K		-0.02	0.29	-0.21	-0.21	0.01	0.18	-0.35	-0.02	-0.2	0.13	0.23	0.17	-0.13	0.14	-0.22	-0.27	0.17	0.31	-0.16	-0.24	-0.24	0.3	0.02		-0.01	0.38	-0.17	-0.16	-0.07	0.24	-0.28	-0.03	-0.22	0.05	0.19	0.12	-0.14	0.09	-0.22	-0.37	0.09	0.31	-0.1	-0.25	-0.07	0.23
49	E	K		-0.19	0.42	-0.1	-0.2	-0.07	0.15	-0.27	-0.01	-0.15	0.19	0.25	-0.03	-0.06	0.43	-0.09	-0.12	0.33	0.24	-0.24	-0.24	-0.33	0.27	-0.24		-0.18	0.49	-0.08	-0.19	-0.13	0.13	-0.19	-0.12	-0.1	0.04	0.19	-0.01	-0.12	0.34	-0.09	-0.26	0.2	0.2	-0.1	-0.31	-0.12	0.19
51	E	D		-0.14	0.27	-0.06	-0.19	-0.09	0.16	-0.32	-0.18	-0.16	0.09	0.22	-0.24	-0.13	0.29	-0.09	-0.16	0.36	0.22	-0.27	-0.25	-0.42	0.26	-0.19		-0.13	0.35	-0.05	-0.18	-0.15	0.14	-0.26	-0.19	-0.1	-0.02	0.19	-0.07	-0.21	0.17	-0.08	-0.3	0.22	0.16	-0.12	-0.34	-0.21	0.21
52	C	Q		-0.35	0.21	0.01	-0.06	-0.12	0.15	-0.16	-0.39	-0.28	-0.05	0.17	-0.32	0.08	0.18	0.01	-0.16	0.21	0.05	-0.09	-0.27	-0.25	0.1	-0.21		-0.33	0.2	-0.02	-0.07	-0.15	0.15	-0.18	-0.26	-0.15	-0.09	0.14	-0.07	-0.01	0.03	-0.01	-0.25	0.12	0.04	-0.02	-0.34	-0.13	0.02
53	C	N		-0.25	0.16	0.04	-0.12	-0.09	0.22	-0.08	-0.3	-0.25	-0.03	0.27	-0.3	0.24	0.12	0.04	-0.15	0.17	-0.02	0.07	-0.26	-0.38	0.12	-0.17		-0.27	0.14	0.01	-0.17	-0.15	0.18	-0.11	-0.26	-0.17	-0.06	0.23	-0.1	0.15	-0.02	0.02	-0.19	0.06	-0.06	0.09	-0.33	-0.28	0.04
54	C	.		-0.23	-0.04	0.04	-0.11	-0.06	0.21	-0.12	-0.42	-0.2	0.01	0.27	-0.36	0.21	0.04	0.09	-0.16	0.1	0.03	0.06	-0.35	-0.34	0.11	-0.17		-0.22	-0.05	0.04	-0.14	-0.1	0.18	-0.14	-0.28	-0.15	-0.02	0.25	-0.1	0.17	-0.07	0.08	-0.22	0.03	-0.03	0.11	-0.39	-0.25	0.03
55	E	G		-0.27	-0.01	0.01	-0.09	-0.11	0.06	-0.1	-0.4	-0.27	-0.11	0.15	-0.29	-0.01	0.02	0.03	-0.21	-0.11	0.01	0.19	-0.35	-0.34	0.02	-0.16		-0.29	0.01	-0.01	-0.13	-0.12	0.06	-0.14	-0.23	-0.23	-0.12	0.17	-0.06	0.06	-0.1	0.01	-0.29	-0.14	-0.04	0.27	-0.39	-0.27	-0.05
57	E	G		-0.19	-0.16	0.03	-0.08	-0.22	0.06	-0.09	-0.35	-0.31	-0.17	0.21	-0.26	0.07	-0.11	-0.05	-0.35	-0.08	0.08	0.21	-0.34	-0.25	-0.13	-0.16		-0.24	-0.14	0.01	-0.14	-0.22	0.04	-0.13	-0.19	-0.31	-0.16	0.22	-0.11	0.19	-0.2	-0.07	-0.43	-0.11	0.03	0.35	-0.37	-0.23	-0.21
58	E	A		-0.04	-0.2	-0.02	-0.1	-0.23	-0.05	-0.07	-0.44	-0.31	-0.3	0.19	-0.39	-0.01	-0.11	-0.07	-0.44	-0.04	0.14	0.17	-0.32	-0.36	-0.16	-0.15		-0.06	-0.13	-0.05	-0.16	-0.25	-0.03	-0.08	-0.24	-0.29	-0.3	0.2	-0.23	0.19	-0.2	-0.09	-0.5	-0.03	0.13	0.28	-0.31	-0.27	-0.18
59	C	E		-0.21	-0.16	-0.05	-0.09	-0.26	-0.15	-0.03	-0.49	-0.36	-0.19	0.08	-0.28	0.06	-0.08	-0.12	-0.34	-0.03	0.01	0.15	-0.31	-0.38	-0.22	-0.06		-0.2	-0.1	-0.07	-0.16	-0.26	-0.06	-0.02	-0.27	-0.36	-0.25	0.11	-0.22	0.31	-0.15	-0.13	-0.39	-0.06	0.08	0.3	-0.31	-0.26	-0.23
60	C	A		-0.02	-0.11	-0.1	-0.07	-0.27	-0.14	0	-0.67	-0.32	-0.04	0.14	-0.04	0.11	-0.08	-0.18	-0.2	0.07	-0.05	0.13	-0.24	-0.35	-0.02	0.1		-0.02	-0.04	-0.14	-0.1	-0.23	-0.04	0.03	-0.29	-0.4	-0.11	0.19	-0.05	0.34	-0.08	-0.17	-0.21	0.07	0.02	0.28	-0.2	-0.21	0.01
61	C	N		0.02	-0.1	-0.05	0.02	-0.24	-0.27	0.03	-0.57	-0.29	-0.08	0.07	-0.27	0.07	-0.07	-0.16	-0.11	-0.12	-0.02	-0.01	-0.17	-0.25	-0.02	0.17		0	-0.06	-0.13	-0.06	-0.2	-0.21	0.07	-0.38	-0.36	-0.21	0.12	-0.26	0.29	-0.1	-0.16	-0.16	-0.11	0.06	0.24	-0.13	-0.12	0.01
62	C	H		-0.01	0.17	-0.11	-0.01	-0.23	-0.29	0.16	-0.29	-0.31	-0.12	0.12	-0.12	0.16	0.08	-0.22	-0.02	0.07	-0.03	0.05	0	-0.21	0.02	0.13		-0.03	0.2	-0.23	-0.07	-0.2	-0.28	0.18	-0.25	-0.34	-0.25	0.16	-0.16	0.33	-0.01	-0.21	-0.05	-0.01	0.03	0.22	-0.01	-0.11	0.07
64	H	G		-0.02	0.12	-0.06	0.02	-0.2	-0.16	0.15	-0.35	-0.29	-0.07	0.11	-0.15	0.16	0.16	-0.15	-0.03	0.13	0.02	0.09	-0.09	-0.24	0.02	0.13		0	0.14	-0.16	-0.01	-0.22	-0.15	0.17	-0.29	-0.33	-0.19	0.1	-0.2	0.24	0.09	-0.13	-0.02	0.06	0.04	0.15	-0.09	-0.19	0.01
65	H	S		0.08	0.26	0.18	0.21	-0.09	-0.05	0.05	0.03	-0.18	0.19	0.14	-0.3	0.23	0.23	-0.1	0.23	0.13	0.07	0.03	0.07	-0.31	0.18	0.18		0.04	0.19	0.03	0.22	-0.13	-0.08	0.14	-0.19	-0.21	-0.01	0.09	-0.19	0.25	0.21	-0.07	0.21	0.03	0.04	0.05	-0.01	-0.21	0.19
67	H	L		0.12	0.33	0.15	0.19	-0.07	0.13	-0.14	0.19	-0.2	0.34	0.24	-0.17	0.45	0.2	-0.1	0.3	0.09	-0.04	0.08	0.07	-0.51	0.26	0.25		0.04	0.21	-0.06	0.17	-0.11	0.07	-0.08	-0.04	-0.28	0.19	0.15	-0.09	0.4	0.22	-0.06	0.24	-0.04	-0.09	0.13	-0.02	-0.41	0.26
68	H	A		0.26	0.34	0.19	0.2	0.03	0.19	-0.17	0.22	-0.18	0.41	0.33	-0.27	0.51	0.18	0.01	0.34	0.11	0.14	0.14	0.1	-0.6	0.26	0.24		0.13	0.17	-0.06	0.14	-0.06	0.04	-0.13	-0.02	-0.21	0.22	0.2	-0.16	0.4	0.21	-0.02	0.25	-0.03	0	0.14	-0.01	-0.54	0.27
71	H	Y		0.38	0.43	0.37	0.28	0.09	0.25	-0.23	0.31	-0.11	0.32	0.34	-0.3	0.53	0.19	0.18	0.37	-0.05	0.15	0.02	0.07	-0.59	0.34	0.23		0.27	0.21	0.21	0.13	-0.03	0.07	-0.22	-0.04	-0.07	0.15	0.19	-0.33	0.38	0.2	0.13	0.3	-0.16	-0.01	0.15	0.05	-0.54	0.33
72	H	A		0.27	0.34	0.27	0.27	-0.04	0.21	-0.33	0.29	-0.22	0.33	0.19	-0.24	0.45	0.09	0.05	0.27	0.06	-0.04	0.07	-0.01	-0.5	0.24	0.18		0.13	0.12	0.11	0.11	-0.19	0.05	-0.36	0.05	-0.2	0.17	0.05	-0.29	0.36	0.12	-0.04	0.15	-0.06	-0.19	0.13	-0.07	-0.54	0.22
74	H	S		0.31	0.2	0.36	0.35	-0.04	0.16	-0.43	0.25	-0.29	0.31	0.12	-0.21	0.41	-0.07	0.03	0.26	0	-0.14	-0.1	0	-0.54	0.15	0.23		0.16	0	0.24	0.18	-0.18	0.09	-0.46	0.04	-0.26	0.18	0.01	-0.34	0.35	0.07	-0.08	0.16	-0.07	-0.24	0.06	-0.02	-0.55	0.21
75	H	T		0.29	0.23	0.26	0.12	0.06	0.06	-0.35	0.25	-0.1	0.27	0.11	-0.44	0.39	-0.15	0.03	0.32	0.01	-0.26	-0.12	0.14	-0.38	0.03	0.21		0.15	0.06	0.14	-0.08	-0.13	-0.08	-0.39	0.07	-0.12	0.09	0.01	-0.46	0.32	0.01	-0.03	0.17	-0.05	-0.32	0	0.07	-0.39	0.07
76	H	L		0.21	0.24	0.22	0.11	-0.08	0.08	-0.29	0.14	0.01	-0.02	0.08	-0.13	0.25	-0.01	0.12	0.16	0.04	-0.27	-0.15	0.1	-0.13	0.06	0.15		0.12	0.07	0.12	-0.12	-0.26	-0.15	-0.38	0.08	-0.06	-0.19	0.02	-0.29	0.22	0.07	0.05	0.04	0.01	-0.31	0.01	0.04	-0.27	0.03
77	H	I		0.1	-0.06	0.32	0.19	-0.1	-0.09	-0.15	0.04	-0.08	-0.18	-0.15	-0.14	-0.07	-0.18	0.11	0	-0.05	-0.27	-0.15	0.06	-0.01	-0.14	0.08		0.05	-0.19	0.2	-0.05	-0.24	-0.27	-0.24	0.04	-0.15	-0.33	-0.15	-0.29	-0.09	-0.13	0.01	-0.09	-0.02	-0.33	0.01	-0.03	-0.17	-0.2
78	H	T		0.1	0.09	0.34	0.21	-0.2	0.01	-0.2	0.04	-0.11	-0.18	-0.11	-0.12	0	-0.14	0.14	-0.02	-0.01	-0.22	-0.06	-0.07	0.03	-0.02	0.07		0.06	-0.07	0.2	-0.03	-0.34	-0.22	-0.29	0.02	-0.22	-0.35	-0.13	-0.26	-0.02	-0.1	0.08	-0.11	0.01	-0.31	-9.75e-05	-0.16	-0.15	-0.13
79	H	E		-0.17	0.12	0.2	0.11	-0.31	0.03	-0.02	-0.02	0.11	-0.06	0.06	-0.2	0.1	-0.12	0.11	0.03	0.15	-0.3	0.27	-0.31	0.16	-0.16	0		-0.23	-0.01	0.06	-0.09	-0.47	-0.23	-0.06	0.04	-0.06	-0.31	0.04	-0.27	0.06	-0.09	0.06	-0.08	0.13	-0.37	0.15	-0.44	-0.04	-0.22
80	H	K		-0.28	0.2	0.08	-0.08	-0.41	0.13	-0.06	-0.03	0.06	-0.05	0.19	-0.18	0.1	-0.02	0.13	0.07	0.15	-0.33	0.19	-0.43	0.1	-0.25	0.02		-0.3	0.12	-0.03	-0.23	-0.53	-0.12	-0.05	0.07	-0.1	-0.29	0.16	-0.26	0.06	0.04	0.11	-0.02	0.13	-0.37	0.06	-0.48	-0.03	-0.33
81	H	L		-0.27	0.21	0.07	0	-0.33	0.14	-0.05	-0.01	0.08	-0.03	0.16	-0.13	0.03	0.11	0.16	0.05	0.24	-0.17	0.25	-0.35	0.06	-0.14	0.15		-0.27	0.15	-0.03	-0.14	-0.41	-0.1	-0.04	0.16	-0.04	-0.25	0.15	-0.18	0.03	0.11	0.15	-0.04	0.23	-0.21	0.11	-0.39	-0.04	-0.27
82	H	S		-0.39	0.12	0.21	0.12	-0.4	0.18	-0.04	-0.06	0.02	-0.03	0.17	-0.08	-0.05	0.15	0.15	0.13	0.27	-0.07	0.25	-0.41	0.13	-0.06	0.3		-0.41	0.02	0.12	-0.04	-0.42	0.03	-0.05	0.11	-0.04	-0.23	0.13	-0.13	-0.07	0.14	0.12	0.05	0.27	-0.07	0.17	-0.41	0.11	-0.1
83	C	K		-0.49	0.08	0.06	-0.06	-0.24	0	-0.05	-0.11	-0.17	0.09	0.1	-0.06	-0.17	0.07	0.02	0.2	0.3	0.06	0.25	-0.38	-0.09	-0.2	0.3		-0.49	-0.04	0.02	-0.16	-0.21	-0.07	-0.06	0.13	-0.19	-0.12	0.06	-0.03	-0.19	0.13	0	0.11	0.3	0.09	0.17	-0.34	0.03	-0.18
84	C	L		-0.49	0.16	0.04	-0.09	-0.26	0.04	-0.06	-0.13	-0.12	0.07	0.13	-0.05	-0.12	0.07	0	0.16	0.27	0.07	0.25	-0.4	-0.01	-0.09	0.29		-0.47	0.08	0.01	-0.16	-0.21	-0.01	-0.05	0.1	-0.16	-0.11	0.09	-0.02	-0.13	0.12	0.01	0.1	0.29	0.1	0.16	-0.34	0.11	-0.12
85	C	K		-0.51	0.07	0.02	-0.11	-0.22	0.01	-0.04	-0.17	-0.08	0.03	0.12	-0.07	-0.15	0.03	-0.03	0.15	0.25	0.03	0.23	-0.37	0.02	-0.16	0.26		-0.49	0.04	0.01	-0.18	-0.17	-0.03	-0.04	0.09	-0.11	-0.11	0.09	-0.04	-0.15	0.09	-0.04	0.1	0.28	0.08	0.19	-0.3	0.17	-0.18
86	C	N		-0.43	0.04	0	-0.17	-0.23	-0.05	-0.16	-0.08	-0.21	-0.03	0.01	0.02	-0.21	-0.01	-0.13	0.04	0.18	0.12	0.07	-0.29	-0.02	-0.05	0.35		-0.42	0.01	-0.03	-0.26	-0.19	-0.06	-0.15	0.05	-0.21	-0.15	-0.02	0.03	-0.21	0.05	-0.16	-0.05	0.2	0.15	0	-0.23	0.11	-0.14
87	C	.		-0.34	0.04	-0.02	-0.06	-0.12	-0.11	-0.08	-0.08	0	-0.02	-0.06	0.08	-0.21	-0.04	-0.03	0	0.18	0.17	0.16	-0.12	0.16	0.08	0.29		-0.32	-0.02	-0.02	-0.11	-0.05	-0.15	-0.09	0.07	0.02	-0.08	-0.04	0.14	-0.21	0.07	-0.01	-0.09	0.2	0.23	0.13	-0.06	0.29	-0.09
88	C	.		-0.36	0.05	-0.01	-0.16	-0.19	-0.11	-0.13	-0.1	-0.08	-0.08	-0.06	-0.01	-0.24	-0.09	-0.03	-0.04	0.06	0.1	0.06	-0.2	0.07	-0.07	0.15		-0.38	-0.01	-0.06	-0.27	-0.13	-0.15	-0.14	-0.02	-0.07	-0.2	-0.04	0.03	-0.3	0.02	-0.01	-0.16	0.06	0.16	0	-0.16	0.21	-0.28
89	C	.		-0.25	-0.07	-0.19	-0.36	0.03	0	-0.26	0.01	-0.29	-0.06	0.1	-0.14	-0.08	0.04	0.16	-0.15	0.22	0.09	0.07	0.08	-0.3	0.16	0.24		-0.24	-0.09	-0.21	-0.45	0.08	-0.03	-0.18	0.13	-0.24	-0.08	0.14	-0.11	-0.11	0.22	0.17	-0.24	0.21	0.13	-0.03	0.11	-0.16	0.01
90	C	S		0	0.04	-0.21	-0.36	0.23	0.15	-0.14	0.19	-0.07	0.05	0.28	-0.2	0.22	0.04	0.34	-0.04	0.28	-0.04	0.19	0.37	-0.22	0.19	0.34		-0.03	0	-0.26	-0.43	0.22	0.04	-0.09	0.08	-0.1	-0.01	0.3	-0.19	0.13	0.18	0.33	-0.15	0.21	-0.04	0.03	0.32	-0.18	0.01
91	C	E		0.1	0.11	-0.1	-0.28	0.31	0.1	-0.04	0.2	-0.05	0.12	0.21	-0.23	0.2	0.09	0.31	0.1	0.31	0.07	0.17	0.42	-0.24	0.11	0.41		0.03	0.07	-0.18	-0.4	0.3	0.02	-0.05	0.05	-0.1	-0.01	0.25	-0.2	0.13	0.15	0.32	-0.07	0.2	0.02	-0.02	0.3	-0.24	-0.07
92	C	E		0.15	0.15	-0.01	-0.19	0.31	0.01	0.04	0.17	-0.03	0.15	0.07	-0.3	0.15	0.11	0.24	0.17	0.28	0.13	0.13	0.37	-0.22	0.03	0.41		0.06	0.11	-0.1	-0.32	0.3	0.03	-0.02	0.01	-0.09	0	0.14	-0.25	0.1	0.08	0.25	0	0.17	0.06	-0.06	0.24	-0.26	-0.11
94	H	K		0.08	0.05	-0.06	-0.23	0.27	-0.05	0	0.07	-0.06	0.15	-0.03	-0.3	0.03	0.1	0.21	0.2	0.23	0.1	0.08	0.31	-0.23	-0.05	0.31		0.01	0.03	-0.11	-0.33	0.3	0	-0.04	-0.01	-0.09	-0.01	0.06	-0.21	0.02	0.08	0.24	0.01	0.16	0.08	-0.09	0.22	-0.25	-0.14
95	H	E		0.1	0.03	0.15	-0.07	0.26	-0.08	-0.04	0.07	-0.1	0.18	-0.01	-0.31	0.05	0.23	0.17	0.21	0.23	0.13	0.07	0.26	-0.21	-0.04	0.23		-0.01	0.02	0.03	-0.24	0.31	0.03	-0.05	-0.1	-0.06	-0.04	0.09	-0.26	0.07	0.07	0.18	0.02	0.18	0.14	-0.07	0.19	-0.2	-0.15
96	H	K		0.05	-0.04	0.15	-0.08	0.29	0.05	-0.01	0.12	-0.22	0.37	0.15	-0.21	0.33	0.14	0.19	0.35	0.4	0.13	0.39	0.27	-0.09	0.32	0.35		0	-0.03	0.07	-0.24	0.37	0.15	-0.02	-0.06	-0.17	0.16	0.24	-0.16	0.39	-0.08	0.21	0.18	0.35	0.15	0.26	0.22	-0.12	0.22
97	H	I		0.02	-0.02	0.14	0.01	0.09	-0.1	0.05	-0.06	0	0.38	-0.04	-0.04	0.13	-0.06	0.06	0.32	0.23	0.09	0.35	0.03	0.16	0.1	0.11		-0.06	-0.01	0.06	-0.06	0.19	0.04	0.03	-0.21	0.04	0.13	0.1	0.02	0.19	-0.3	0.1	0.14	0.21	0.16	0.25	0.01	0.12	-0.07
98	H	E		-0.15	-0.22	0.04	-0.13	-0.15	-0.25	-0.1	-0.16	-0.14	0.19	-0.2	-0.1	0.02	-0.22	-0.08	0.18	0.16	-0.14	0.29	-0.15	-0.03	-0.12	0.03		-0.18	-0.18	0.01	-0.21	-0.04	-0.01	-0.09	-0.2	-0.03	-0.03	-0.04	-0.08	0.13	-0.42	-0.03	0.03	0.18	-0.03	0.23	-0.13	-0.05	-0.29
99	H	K		-0.29	-0.37	0.04	-0.16	-0.15	-0.27	-0.29	-0.23	-0.32	0.12	-0.29	-0.11	0.01	-0.23	-0.22	0.05	0.01	-0.32	0.22	-0.14	-0.12	-0.14	-0.34		-0.28	-0.31	0.06	-0.29	-0.01	-0.01	-0.22	-0.24	-0.18	-0.07	-0.13	-0.1	0.09	-0.39	-0.17	-0.05	0.06	-0.14	0.2	-0.05	-0.11	-0.26
100	H	A		-0.21	-0.41	0.13	0	-0.13	-0.26	-0.31	-0.26	-0.38	0.08	-0.24	-0.14	0.04	-0.2	-0.32	0.02	-0.1	-0.43	0.1	-0.11	-0.12	-0.04	-0.46		-0.21	-0.38	0.14	-0.12	0.02	-0.13	-0.2	-0.12	-0.31	-0.1	-0.13	-0.12	0.05	-0.29	-0.28	-0.04	-0.05	-0.26	0.13	0.03	-0.06	-0.08
102	H	K		-0.08	-0.46	0.29	0.19	-0.14	-0.2	-0.25	-0.12	-0.42	0.02	-0.26	-0.22	0.11	-0.2	-0.37	-0.03	-0.04	-0.44	0.12	-0.15	-0.15	0.02	-0.35		-0.11	-0.39	0.27	0	-0.01	-0.11	-0.2	-0.06	-0.37	-0.21	-0.14	-0.26	0.14	-0.29	-0.37	-0.09	-0.01	-0.39	0.18	-0.01	-0.12	-0.02
104	H	S		-0.23	-0.51	0.15	-0.04	-0.17	-0.07	-0.24	-0.19	-0.46	-0.05	-0.26	-0.33	0.13	-0.27	-0.46	-0.08	-0.01	-0.3	0.07	-0.18	-0.27	0	-0.31		-0.22	-0.44	0.17	-0.16	-0.03	-0.06	-0.23	-0.02	-0.46	-0.25	-0.19	-0.37	0.13	-0.35	-0.45	-0.13	0.02	-0.3	0.09	-0.06	-0.25	-0.02
105	H	E		-0.08	-0.18	0.12	-0.11	-0.16	-0.37	-0.4	-0.1	-0.29	-0.09	-0.56	-0.25	-0.08	-0.22	-0.49	-0.11	-0.06	-0.11	-0.14	-0.17	-0.3	-0.34	-0.49		-0.22	-0.22	0.12	-0.16	-0.04	-0.28	-0.35	-0.08	-0.23	-0.34	-0.46	-0.23	-0.1	-0.23	-0.5	-0.25	0.03	-0.07	-0.13	0	-0.23	-0.38
106	H	A		0.21	0.11	0.38	0.05	0	-0.29	-0.29	0.12	-0.17	0.03	-0.15	-0.3	0.28	-0.24	-0.29	0.01	-0.04	-0.08	0.03	-0.03	-0.29	-0.09	-0.39		0.04	0.05	0.3	-0.09	0.04	-0.25	-0.26	-0.03	-0.22	-0.22	-0.14	-0.29	0.18	-0.24	-0.34	-0.13	0	-0.09	0.02	0.1	-0.22	-0.14
108	H	T		0.28	0.19	0.29	0.23	0.17	-0.18	-0.21	-0.01	-0.33	0.21	-0.17	-0.14	0.41	0.02	-0.3	0.11	-0.18	-0.02	0.26	0.12	-0.01	0.13	-0.34		0.11	0.14	0.21	0.09	0.27	-0.14	-0.19	-0.06	-0.37	-0.04	-0.19	-0.06	0.27	-0.03	-0.35	-0.04	-0.14	-0.01	0.19	0.24	0.08	0.06
109	H	K		0.29	0.25	0.28	0.25	0.21	-0.25	-0.08	-0.07	-0.22	0.26	-0.13	-0.2	0.38	0.09	-0.25	0.16	-0.01	-0.06	0.17	0.1	0.09	0.2	-0.18		0.13	0.22	0.21	0.11	0.35	-0.18	-0.02	-0.16	-0.07	0.04	-0.17	-0.07	0.22	0.01	-0.3	-0.02	0.13	-0.03	0.1	0.27	0.23	0.12
112	H	K		0.24	0.21	0.1	0.09	0.33	-0.36	0	-0.09	0	0.1	-0.1	-0.22	0.39	0.09	-0.04	0.02	0.2	-0.02	0.14	0.19	0.14	0.13	-0.01		0.09	0.18	0.05	0.02	0.45	-0.26	0.04	-0.22	0.25	0.04	-0.09	-0.08	0.26	-0.01	-0.1	-0.11	0.38	0.09	0.13	0.35	0.28	0.04
113	H	S		0.24	0.35	-0.09	-0.03	0.37	-0.34	-0.08	-0.09	0.01	0.13	-0.05	-0.19	0.35	0.18	-0.02	-0.02	0.13	0.03	0.11	0.3	0.1	0.06	-0.05		0.12	0.22	-0.22	-0.07	0.44	-0.34	-0.04	-0.25	0.24	0.11	-0.04	-0.02	0.05	0.04	-0.07	-0.16	0.2	0.14	0.05	0.36	0.21	-0.03
114	C	S		0.25	0.46	-0.13	0.02	0.36	-0.27	-0.1	-0.15	0.04	0.15	-0.15	-0.18	0.35	0.14	-0.08	-0.05	0.14	0.02	0.15	0.32	-0.02	0.16	-0.08		0.18	0.31	-0.33	-0.03	0.41	-0.3	-0.08	-0.34	0.2	0.06	-0.13	-0.06	0.05	0.02	-0.12	-0.22	0.18	0	0.11	0.38	0.04	0.04
115	H	H		0.18	0.33	-0.17	0.04	0.32	-0.2	0.04	-0.18	0.17	0.12	-0.13	-0.26	0.34	0.1	-0.12	-0.1	0.12	-0.12	0.17	0.31	0.05	0.21	0.1		0.18	0.22	-0.37	-0.03	0.37	-0.31	0.04	-0.3	0.26	0.03	-0.13	-0.17	0.04	-0.02	-0.17	-0.24	0.11	-0.2	0.09	0.34	0.09	0.08
116	H	A		0.1	0.19	-0.33	-0.02	0.33	-0.23	-0.03	-0.2	0.02	0.06	-0.19	-0.37	0.14	0.11	-0.14	-0.21	0.18	-0.17	0.09	0.19	0.04	0.12	0.1		0.14	0.1	-0.43	-0.03	0.43	-0.36	0.01	-0.28	0.24	-0.03	-0.14	-0.22	-0.08	-0.08	-0.15	-0.37	0.25	-0.29	0.19	0.17	0.12	-0.03
117	H	D/E		0.04	0.45	-0.23	-0.04	0.32	-0.31	-0.07	-0.07	0.16	-0.11	-0.13	-0.54	-0.08	-0.01	-0.09	-0.28	0.32	-0.19	-0.13	0.1	-0.18	0.03	0.04		0.05	0.34	-0.39	-0.01	0.39	-0.54	-0.02	-0.31	0.36	-0.17	-0.08	-0.38	-0.18	-0.19	-0.11	-0.41	0.42	-0.33	-0.05	0.09	-0.07	-0.1
118	H	L		0.11	0.44	-0.04	0.05	0.25	-0.23	-0.16	0.26	0.26	-0.04	-0.05	-0.51	0.09	-0.25	-0.04	-0.25	0.32	0.02	-0.02	0.09	-0.23	-0.07	0.12		0.08	0.21	-0.3	0.07	0.17	-0.54	-0.12	-0.12	0.23	-0.2	-0.02	-0.4	-0.03	-0.35	-0.07	-0.44	0.3	-0.19	0.05	-0.03	-0.2	-0.22
120	C	K		0.15	0.49	0.15	0.16	0.06	-0.06	-0.29	0.37	0.11	0.22	-0.04	-0.54	0.22	-0.2	-0.15	-0.08	0.21	0.11	0.06	-0.15	-0.23	-0.09	0.06		0.09	0.28	-0.11	0.15	-0.05	-0.34	-0.2	-0.05	-0.06	-0.1	-0.06	-0.38	0.06	-0.23	-0.19	-0.37	0.13	-0.14	0.04	-0.19	-0.19	-0.22
121	C	A/Q		0.17	0.42	0.27	0.17	0.14	-0.03	-0.13	0.33	-0.12	0.22	0.04	-0.49	0.26	-0.13	-0.18	0.1	0.25	0.12	0.1	0.05	-0.15	-0.11	0.3		0.1	0.23	0.07	0.19	0.11	-0.24	-0.03	0.04	-0.3	-0.08	0.01	-0.29	0.2	-0.25	-0.22	-0.15	0.27	-0.03	0.13	0.05	-0.09	-0.28
122	C	.		0.19	0.35	0.24	0.2	0.01	-0.01	-0.1	0.42	-0.22	0.23	0.11	-0.28	0.25	0.02	-0.13	0.11	0.15	-0.04	0.1	-0.14	-0.1	-0.05	0.36		0.08	0.21	0.08	0.28	0.03	-0.08	0.01	0.15	-0.39	0.11	0.03	-0.06	0.28	0.03	-0.21	-0.01	0.2	-0.11	0.18	-0.09	0	-0.08
123	C	.		0.25	0.28	0.36	0.34	0.03	0.01	-0.11	0.52	-0.28	0.31	0.07	-0.3	0.28	0.06	-0.1	0.15	0.08	-0.13	0.05	-0.05	-0.16	-0.11	0.42		0.13	0.18	0.21	0.38	0.06	-0.06	-0.01	0.24	-0.44	0.16	-0.01	-0.06	0.28	0.06	-0.19	0	0.13	-0.19	0.11	-0.04	-0.07	-0.08
124	C	A/N		0.21	0.25	0.41	0.47	-0.06	0.08	-0.1	0.46	-0.22	0.17	0.02	-0.19	0.2	0.11	-0.17	0.09	0.03	-0.08	0.02	-0.03	-0.16	-0.15	0.46		0.05	0.14	0.27	0.49	-0.05	0.04	-0.04	0.25	-0.45	0.08	-0.1	0.04	0.2	0.16	-0.28	0.01	0.06	-0.13	0	0.02	-0.1	-0.11
125	C	A		0.4	0.23	0.32	0.51	-0.1	0.17	-0.18	0.4	-0.15	0.28	0.13	0.17	0.22	0.15	-0.14	0.34	0.01	-0.05	0.06	0.07	-0.18	-0.24	0.59		0.25	0.13	0.19	0.5	-0.06	0.18	-0.14	0.32	-0.36	0.3	0.02	0.38	0.2	0.22	-0.26	0.24	0.02	-0.12	0.07	0.09	-0.18	-0.26
126	C	T		0.49	0.21	0.1	0.47	-0.09	0.17	-0.16	0.33	-0.26	0.14	0.04	0.24	0.19	0.2	-0.15	0.39	-0.05	-0.1	0.07	0.03	-0.22	-0.19	0.46		0.37	0.18	0.09	0.49	-0.03	0.24	-0.13	0.5	-0.41	0.34	-0.01	0.45	0.25	0.29	-0.27	0.37	-0.01	-0.1	0.13	0.03	-0.2	-0.15
127	H	D		0.35	0.03	-0.08	0.2	-0.15	0.04	-0.1	0.22	-0.37	-0.12	-0.02	0.31	-0.03	0.18	-0.15	0.19	-0.13	-0.23	0.04	0.07	-0.25	-0.19	0.29		0.34	0.09	0.01	0.34	-0.01	0.19	-0.12	0.49	-0.45	0.16	-0.03	0.45	0.17	0.25	-0.23	0.27	-0.04	-0.17	0.18	0.04	-0.25	-0.14
128	H	D		0.47	0.05	-0.37	0.25	-0.17	-0.07	-0.21	0.18	-0.15	-0.08	-0.06	0.34	-0.25	0.08	-0.13	0.23	-0.18	-0.25	0.06	-0.03	-0.2	-0.15	0.18		0.47	0.15	-0.29	0.26	-0.06	0.08	-0.21	0.54	-0.26	0.21	-0.07	0.5	-0.08	0.13	-0.18	0.36	-0.12	-0.21	0.11	-0.06	-0.18	-0.07
129	H	N		0.47	0.1	-0.28	0.35	-0.06	-0.02	-0.15	0.22	-0.22	0	0.02	0.28	-0.16	-0.05	-0.14	0.34	-0.29	-0.14	0.05	0.02	-0.18	-0.16	0.15		0.51	0.17	-0.11	0.25	0.01	0.09	-0.16	0.53	-0.34	0.26	0.03	0.45	-0.09	0.01	-0.16	0.42	-0.24	-0.1	0.08	-0.05	-0.15	-0.09
131	H	K		0.26	0.07	-0.43	0	-0.03	-0.1	-0.07	0.12	-0.14	-0.14	0.1	0.28	-0.17	0.02	-0.15	0.29	-0.17	-0.07	0.12	-0.02	-0.06	-0.19	0.1		0.37	0.19	-0.26	0.08	0.08	0.05	-0.05	0.48	-0.22	0.16	0.17	0.43	-0.02	0.07	-0.12	0.44	-0.1	0.01	0.21	-0.01	0.01	-0.14
132	H	K		0.39	0.18	-0.47	-0.06	-0.17	-0.06	0.15	0.07	-0.03	-0.12	0.15	0.37	-0.08	0	0.01	0.45	-0.14	-0.11	0.15	0.19	-0.09	-0.01	0.28		0.49	0.29	-0.29	-0.05	-0.04	0.11	0.17	0.42	-0.09	0.1	0.25	0.5	0.06	-0.01	0.03	0.58	-0.05	-0.02	0.22	0.21	-0.01	0.08
136	C	K		0.29	0.13	-0.29	-0.09	-0.1	-0.12	0.29	0.07	-0.01	-0.1	0.14	0.22	-0.12	-0.07	0.1	0.33	-0.09	-0.04	0.13	0.16	0.03	0.11	0.12		0.38	0.27	-0.13	-0.09	0.03	0.01	0.35	0.37	-0.02	9.48e-05	0.24	0.38	0.04	-0.14	0.14	0.48	0.02	0.09	0.24	0.2	0.18	0.22
137	C	T		0.21	0.01	-0.39	-0.05	-0.08	-0.18	0.32	-0.01	0.24	-0.07	0.17	-0.01	-0.11	-0.1	0.27	0.19	-0.05	0.07	0.21	0.03	0.06	0.09	0.15		0.29	0.19	-0.29	-0.09	0.09	-0.09	0.38	0.25	0.24	-0.07	0.25	0.02	0.06	-0.32	0.34	0.33	0.08	0.16	0.3	0.1	0.16	0.19
138	C	N		0.3	0.07	-0.34	0	-0.04	-0.09	0.41	0.05	0.38	0.04	0.11	0.02	0.11	-0.16	0.36	0.27	0.19	0.29	0.24	0.09	0.14	0.23	0.28		0.29	0.17	-0.28	-0.12	0.11	-0.08	0.46	0.35	0.38	-0.04	0.21	0.05	0.2	-0.39	0.41	0.33	0.25	0.31	0.3	0.09	0.25	0.36
139	C	.		0.31	0.02	0.02	0.01	0.09	-0.03	0.48	0.26	0.4	0.05	0.14	-0.02	0.24	-0.26	0.53	0.3	0.19	0.21	0.17	0.21	-0.02	0.23	0.49		0.28	0.08	0.06	-0.13	0.2	-0.01	0.48	0.34	0.42	-0.05	0.21	-0.02	0.31	-0.34	0.55	0.32	0.2	0.22	0.28	0.19	0.05	0.36
140	C	G		0.31	-0.03	-0.26	-0.15	-0.2	-0.19	0.25	0.14	0.44	-0.01	0.04	-0.05	0.03	-0.21	0.53	0.34	0.35	0.35	0.2	0.14	-0.09	0.12	0.45		0.31	-0.01	-0.31	-0.31	-0.09	-0.25	0.2	0.18	0.47	-0.2	0.06	-0.08	0.04	-0.38	0.55	0.36	0.29	0.3	0.3	0.08	-0.08	0.19
141	C	T		0.4	0.1	-0.26	-0.08	-0.08	0	0.34	0.23	0.55	0.17	0.15	0.02	0.15	-0.17	0.59	0.43	0.46	0.42	0.28	0.27	0.04	0.19	0.53		0.33	0.05	-0.31	-0.27	-0.02	-0.22	0.22	0.17	0.53	-0.09	0.11	-0.02	0.09	-0.36	0.58	0.39	0.34	0.33	0.3	0.14	-0.01	0.23
142	C	K		0.46	0.05	-0.13	0.03	0.21	-0.23	0.3	0.29	0.56	0.1	0.05	-0.07	0.21	-0.21	0.52	0.48	0.28	0.48	0.27	0.1	0.22	0.17	0.53		0.39	0.05	-0.18	-0.19	0.17	-0.41	0.14	0.13	0.52	0	-0.02	-0.19	0.13	-0.31	0.52	0.42	0.17	0.4	0.3	-0.05	0.19	0.22
143	C	D		0.55	0.11	-0.2	0.07	0.2	-0.23	0.39	0.26	0.52	0.03	0.02	0.06	0.25	-0.24	0.5	0.56	0.11	0.44	0.28	0.1	0.17	0.24	0.62		0.53	0.16	-0.24	-0.13	0.15	-0.36	0.23	0.18	0.43	0.01	-0.05	-0.09	0.21	-0.37	0.48	0.51	0.02	0.4	0.3	-0.09	0.1	0.32
146	H	A		0.46	0.25	-0.09	0.07	0.17	-0.19	0.35	0.23	0.43	0.07	0.06	0.14	0.28	-0.28	0.46	0.5	0.05	0.29	0.1	0.3	0.14	0.31	0.63		0.43	0.29	-0.12	-0.06	0.1	-0.31	0.2	0.09	0.35	0.05	-0.04	0.03	0.2	-0.35	0.4	0.4	-0.01	0.27	0.15	0.13	0.12	0.35
147	H	E/K		0.35	0.31	-0.05	0.02	0.27	-0.21	0.38	0.11	0.4	0.03	0.05	0.19	0.26	-0.2	0.44	0.42	0.13	0.22	0.08	0.35	0.13	0.29	0.6		0.35	0.37	-0.09	-0.04	0.22	-0.3	0.24	-0.03	0.37	0.11	-0.04	0.07	0.19	-0.29	0.37	0.34	0.12	0.23	0.1	0.21	0.15	0.32
150	H	E		0.3	0.14	-0.11	-0.12	0.28	-0.39	0.37	0.14	0.47	0.07	0.08	0.1	0.31	-0.29	0.35	0.39	-0.11	0.36	-0.01	0.21	0.22	0.19	0.55		0.37	0.24	-0.15	-0.1	0.22	-0.22	0.27	0.04	0.45	0.16	-0.02	0.04	0.22	-0.31	0.33	0.41	0.03	0.37	0.08	0.12	0.24	0.26
151	H	K		0.36	0.19	0.17	-0.16	0.34	-0.21	0.48	0.08	0.39	0.08	0.2	0.11	0.44	-0.32	0.31	0.44	-0.05	0.36	0.03	0.34	0.26	0.24	0.46		0.42	0.34	0.28	-0.1	0.3	-0.09	0.42	0.05	0.42	0.19	0.14	0.04	0.4	-0.34	0.29	0.45	0.13	0.4	0.12	0.26	0.25	0.31
153	H	F		0.3	0.14	0.17	-0.18	0.29	-0.29	0.43	0.03	0.33	0.02	0.14	0.08	0.39	-0.35	0.27	0.38	-0.13	0.35	-0.02	0.26	0.22	0.22	0.41		0.4	0.3	0.28	-0.11	0.26	-0.06	0.39	0.06	0.39	0.17	0.09	0.04	0.37	-0.34	0.26	0.42	0.07	0.41	0.09	0.22	0.25	0.3
154	H	E		0.37	0.13	0.24	-0.16	0.33	-0.2	0.48	0.06	0.31	0.16	0.27	-0.03	0.53	-0.31	0.19	0.42	0.16	0.35	0.05	0.2	0.14	0.26	0.35		0.42	0.25	0.24	-0.1	0.3	-0.06	0.45	0.05	0.37	0.22	0.18	-0.02	0.45	-0.32	0.2	0.43	0.33	0.38	0.15	0.22	0.14	0.32
155	H	S		0.34	0.1	0.24	-0.14	0.3	-0.25	0.44	0.02	0.29	0.15	0.3	-0.16	0.53	-0.24	0.21	0.4	0.23	0.29	0.07	0.25	-0.01	0.29	0.34		0.39	0.15	0.24	-0.1	0.28	-0.16	0.43	0	0.37	0.15	0.2	-0.11	0.41	-0.18	0.24	0.4	0.38	0.32	0.21	0.28	0.04	0.35
156	H	V		0.43	-0.05	0.24	-0.21	0.41	-0.19	0.62	-0.07	0.3	0.18	0.34	-0.18	0.53	-0.25	0.28	0.53	0.28	0.39	0.07	0.3	-0.01	0.22	0.38		0.49	-0.02	0.23	-0.12	0.37	-0.06	0.62	-0.07	0.42	0.15	0.23	-0.09	0.41	-0.18	0.3	0.54	0.35	0.46	0.14	0.37	0.02	0.24
157	H	E		0.56	-0.19	0.22	-0.05	0.39	-0.22	0.53	0	0.29	0.28	0.48	-0.33	0.53	-0.18	0.26	0.62	0.27	0.43	0.12	0.27	0.01	0.15	0.38		0.68	-0.16	0.19	0.1	0.35	-0.05	0.58	0.04	0.39	0.18	0.39	-0.12	0.42	-0.02	0.31	0.69	0.34	0.5	0.29	0.39	0	0.14
158	H	S		0.75	0.06	0.25	0	0.49	0.14	0.67	0.06	0.17	0.31	0.44	0.07	0.42	0.17	0.46	0.76	0.3	0.24	0.15	0.43	0.07	0.52	0.41		0.75	0.07	0.18	-0.04	0.42	0.18	0.65	0.23	0.3	0.34	0.4	0.32	0.34	0.27	0.46	0.73	0.27	0.3	0.25	0.47	-0.01	0.45
160	H	S		0.55	-0.05	0.21	0.04	0.57	0.08	0.56	0.03	0.2	0.29	0.29	0.1	0.22	0.31	0.34	0.55	0.18	-0.01	-0.12	0.4	0.14	0.45	0.47		0.5	-0.07	0.06	-0.05	0.5	0.23	0.51	0.17	0.26	0.33	0.25	0.39	0.09	0.33	0.32	0.51	0.16	0.02	-0.04	0.47	0.13	0.41
162	H	A		0.56	0.06	0.27	0.09	0.49	0.05	0.51	0.04	0.13	0.3	0.22	0.2	0.25	0.25	0.24	0.51	0.07	-0.06	-0.11	0.37	0.02	0.44	0.41		0.48	0.03	0.11	-0.03	0.38	0.21	0.45	0.12	0.12	0.24	0.17	0.46	0.1	0.26	0.21	0.45	0.02	-0.05	-0.06	0.38	0.02	0.37
164	H	K		0.42	0.04	0.22	0.01	0.42	-0.04	0.52	-0.05	0.16	0.26	0.26	0.24	0.29	0.36	0.29	0.35	-0.03	-0.23	-0.28	0.47	-0.2	0.55	0.26		0.38	0.04	0.1	-0.09	0.35	0.14	0.48	0.12	0.14	0.39	0.24	0.47	0.15	0.35	0.23	0.33	-0.04	-0.19	-0.21	0.42	-0.22	0.56
165	H	E		0.41	0.07	0.34	-0.03	0.43	0.03	0.64	-0.06	0.18	0.43	0.26	0.28	0.3	0.28	0.27	0.33	0.02	-0.33	-0.28	0.52	-0.07	0.51	0.21		0.37	0.12	0.24	-0.13	0.34	0.24	0.56	0.13	0.15	0.62	0.24	0.53	0.17	0.26	0.22	0.31	0.01	-0.32	-0.21	0.47	-0.15	0.51
166	H	M		0.28	0.03	0.3	-0.06	0.19	0	0.46	0.1	0.15	0.23	0.14	0.21	0.17	0.39	0.07	0.15	-0.06	-0.44	-0.25	0.19	-0.21	0.43	-0.05		0.26	0.08	0.23	-0.16	0.14	0.19	0.45	0.4	0.08	0.44	0.16	0.39	0.1	0.37	0.07	0.19	-0.06	-0.46	-0.12	0.19	-0.24	0.51
168	H	A		0.33	0.07	0.32	-0.09	0.18	-0.08	0.51	0.13	0.13	0.29	0.15	0.16	0.2	0.31	0.02	0.21	-0.09	-0.43	-0.25	0.17	-0.27	0.33	-0.04		0.26	0.09	0.22	-0.2	0.11	0.03	0.4	0.28	0.02	0.39	0.16	0.32	0.1	0.27	0.01	0.21	-0.12	-0.47	-0.17	0.01	-0.32	0.42
169	H	N		0.33	0.09	0.39	-0.08	0.15	-0.38	0.35	-0.01	0.16	0.07	0.22	-0.01	0.32	0.13	0.11	0.21	-0.01	-0.32	-0.17	0.19	-0.49	0.08	-0.02		0.3	0.15	0.36	-0.18	0.11	-0.22	0.35	-0.06	0.01	0.07	0.24	0.03	0.27	0.05	0.12	0.24	-0.1	-0.39	-0.05	0.21	-0.48	0.16
170	H	S		0.24	0.13	0.4	-0.11	0.08	-0.36	0.33	0.15	0.24	0.08	0.31	-0.14	0.4	0.18	0.12	0.15	0.16	-0.29	-0.11	0.26	-0.42	0.08	-0.12		0.24	0.24	0.43	-0.16	0.09	-0.31	0.38	0.03	0.1	0.1	0.35	-0.11	0.4	0.17	0.14	0.21	0.05	-0.36	0.01	0.28	-0.38	0.13
172	H	K		0.29	0.03	0.51	0.16	-0.09	-0.21	0.15	0.37	0.23	0.29	0.33	-0.28	0.46	0.06	0.07	0.17	0.29	-0.12	-0.07	0.18	-0.32	0.07	0.01		0.28	0.25	0.54	0.13	0.05	-0.15	0.29	0.19	0.21	0.29	0.33	-0.27	0.46	0.15	0.05	0.19	0.15	-0.26	0.02	0.27	-0.26	0.07
178	C	V		0	0	0	0	0	0	0	0	0	0	0	0	0	0	0	0	0	0	0	0	0	0	0		0	0	0	0	0	0	0	0	0	0	0	0	0	0	0	0	0	0	0	0	0	0
180	C	A		0	0	0	0	0	0	0	0	0	0	0	0	0	0	0	0	0	0	0	0	0	0	0		0	0	0	0	0	0	0	0	0	0	0	0	0	0	0	0	0	0	0	0	0	0
182	C	S		0	0	0	0	0	0	0	0	0	0	0	0	0	0	0	0	0	0	0	0	0	0	0		0	0	0	0	0	0	0	0	0	0	0	0	0	0	0	0	0	0	0	0	0	0
[truncated: 47 more columns]
