# Supplementary material for: Inferring Epitopes of a Polymorphic Antigen Amidst Broadly Cross-Reactive Antibodies Using Protein Microarrays: A Study of OspC Proteins of Borrelia burgdorferi
Source: PLoS One. 2013 Jun 24;8(6):e67445. doi: 10.1371/journal.pone.0067445 (PMC3691210; doi:10.1371/journal.pone.0067445)
Supplement: Table S8 — Pearson’s r values between antibody cross-reactivity matrices and local sequence identity in 3 dimentional space ( MS-Local3D ), using distance thresholds of 4 to 40 Å. (XLS) [file pone.0067445.s012.xls]

## Sheet: Sheet1
OspC A Index	MSA Index	Secondary Structure	Consensus
							Log											Rank											Binary
					Sphere Radius (Å)		4	8	12	16	20	24	28	32	36	40		4	8	12	16	20	24	28	32	36	40		4	8	12	16	20	24	28	32	36	40
32	1	C	S				0.15	0.15	0.16	0.29	0.17	0.17	0.23	0.28	0.31	0.24		0.1	0.1	0.23	0.27	0.1	0.11	0.21	0.17	0.22	0.2		0.1	0.1	0.16	0.2	0.07	0.13	0.2	0.25	0.23	0.2
43	12	C	T				0.1	0.1	0.1	0.05	0.12	0.12	0.19	0.26	0.24	0.14		-0.07	-0.07	-0.07	0	0.04	0.06	0.14	0.17	0.17	0.07		-0.05	-0.05	-0.05	-0.01	0.11	0.12	0.21	0.22	0.17	0.07
51	20	H	E				-0.03	0.05	0	0.09	0.16	0.18	0.14	0.15	0.17	0.21		-0.03	0.02	0	0.03	0.09	0.1	0.06	0.07	0.09	0.13		-0.02	0.03	0	0.15	0.19	0.11	0.08	0.09	0.06	0.08
55	24	H	V				0.15	0.09	0.08	0.18	0.12	0.11	0.15	0.2	0.2	0.16		0.1	0.07	0.08	0.15	0.04	0.04	0.07	0.11	0.12	0.09		0.1	0.09	0.18	0.18	0.09	0.08	0.09	0.09	0.07	0.07
56	25	H	V				0.05	0.23	0.17	0.15	0.15	0.14	0.18	0.2	0.2	0.14		0.13	0.17	0.16	0.09	0.09	0.06	0.11	0.12	0.12	0.07		-0.03	0.18	0.28	0.16	0.12	0.12	0.08	0.1	0.09	0.07
57	26	H	L				0.07	0.13	0.23	0.08	0.13	0.12	0.15	0.19	0.17	0.16		-0.04	0.1	0.21	0.05	0.06	0.03	0.07	0.11	0.11	0.08		-0.03	0	0.24	0.08	0.08	0.08	0.07	0.1	0.08	0.07
62	31	H	V				-0.09	-0.02	0.13	0.16	0.14	0.17	0.16	0.14	0.15	0.16		0.03	0	0.04	0.1	0.07	0.1	0.09	0.06	0.07	0.08		0.06	-0.02	0.02	0.04	0.04	0.09	0.08	0.07	0.06	0.07
63	32	H	E				0.26	0.27	0.15	0.13	0.14	0.17	0.18	0.13	0.16	0.16		0.12	0.22	0.16	0.08	0.08	0.08	0.12	0.06	0.07	0.08		0.14	0.16	0.1	0.11	0.05	0.09	0.12	0.06	0.07	0.07
64	33	H	T				0.11	0.07	0.01	0.12	0.2	0.17	0.14	0.15	0.15	0.16		0.1	0.05	-0.06	0.04	0.14	0.1	0.08	0.06	0.07	0.07		0.07	0.06	-0.04	0.07	0.08	0.08	0.08	0.07	0.06	0.07
66	35	H	L				-0.16	0.09	0.05	0.15	0.18	0.16	0.11	0.14	0.15	0.15		-0.14	0.09	0	0.1	0.12	0.1	0.05	0.05	0.07	0.07		-0.08	0.06	0.01	0.01	0.08	0.09	0.06	0.06	0.06	0.06
67	36	H	A				-0.01	-0.05	0.14	0.13	0.2	0.14	0.12	0.14	0.15	0.15		-0.04	-0.14	0.05	0.09	0.16	0.09	0.07	0.05	0.06	0.07		-0.08	-0.13	0.05	0.02	0.07	0.07	0.07	0.06	0.07	0.06
70	39	H	D				-0.18	-0.17	0.13	0.22	0.11	0.13	0.15	0.13	0.14	0.15		-0.2	-0.16	0.11	0.17	0.05	0.1	0.07	0.05	0.05	0.07		-0.23	-0.09	0	0.12	0.03	0.07	0.05	0.06	0.06	0.06
71	40	H	E				-0.18	-0.14	-0.03	0.06	0.13	0.11	0.14	0.12	0.14	0.15		-0.2	-0.22	-0.1	-0.01	0.08	0.06	0.06	0.05	0.05	0.06		-0.23	-0.18	-0.12	-0.1	0.07	0.02	0.05	0.05	0.06	0.07
72	41	H	L				-0.09	-0.09	-0.05	0.02	0.14	0.1	0.13	0.15	0.12	0.14		-0.08	-0.15	-0.12	-0.03	0.07	0.02	0.07	0.07	0.05	0.05		0	-0.16	-0.1	-0.02	0.02	0.01	0.03	0.05	0.06	0.06
73	42	H	A				-0.02	-0.22	0.08	0.1	0.13	0.1	0.13	0.15	0.13	0.14		-0.06	-0.12	0.11	0.06	0.05	0.02	0.07	0.08	0.05	0.05		0.04	-0.08	0.07	0.06	0.03	-0.02	0.03	0.05	0.06	0.06
74	43	H	.				-0.11	-0.12	0	0.04	0.09	0.13	0.13	0.15	0.12	0.14		-0.1	-0.12	0.04	-0.01	0.04	0.06	0.06	0.06	0.05	0.05		0	-0.19	0	0.05	0.01	0.03	0.03	0.05	0.06	0.06
79	48	E	K				-0.02	0.05	-0.06	0.03	0.04	0.08	0.08	0.1	0.14	0.13		0.06	0.03	-0.08	-0.02	-0.03	-0.01	0.01	0.03	0.06	0.05		-0.02	-0.11	-0.04	-0.01	-0.05	-0.03	-0.01	-0.01	0.05	0.06
80	49	E	K				-0.07	0.02	0.07	0.04	0	0.05	0.06	0.09	0.13	0.14		-0.12	0.02	0.02	-0.03	-0.08	-0.04	-0.01	0.03	0.05	0.07		-0.06	-0.08	-0.05	-0.01	-0.06	-0.06	-0.04	-0.01	0.01	0.04
82	51	E	D				0.15	0.08	0.05	0.03	0.02	0.04	0.05	0.11	0.14	0.14		0.16	0.02	0	0	-0.09	-0.05	0.01	0.04	0.06	0.06		-0.03	-0.03	-0.08	-0.03	-0.08	-0.05	-0.03	0	0.03	0.06
83	52	C	Q				0.04	0.08	0.04	0.05	0.09	0.04	0.02	0.12	0.14	0.15		0.04	0.03	-0.03	0.01	-0.03	-0.06	-0.02	0.04	0.06	0.07		0.03	0.01	-0.09	-0.04	-0.05	-0.04	-0.07	0.01	0.03	0.06
84	53	C	N				0	0.04	0.07	0.02	0	0.04	0.04	0.11	0.14	0.14		-0.06	-0.02	0.04	-0.03	-0.07	-0.08	-0.01	0.03	0.06	0.06		-0.12	-0.02	-0.01	-0.06	-0.08	-0.07	-0.05	-0.01	0.03	0.05
85	54	C	.				-0.09	-0.03	0.07	0.01	-0.01	-0.05	0.06	0.12	0.14	0.14		-0.1	-0.05	0.03	-0.06	-0.09	-0.12	0.01	0.03	0.06	0.06		0	-0.1	0.01	-0.08	-0.08	-0.14	-0.03	0.01	0.03	0.06
86	55	E	G				-0.15	0.14	0.08	-0.01	-0.03	0.06	0.11	0.14	0.14	0.12		-0.17	0.1	0.02	-0.09	-0.13	0	0.04	0.06	0.06	0.05		-0.1	0.08	-0.05	-0.13	-0.13	-0.03	0	0.03	0.06	0.05
88	57	E	G				0.15	-0.09	0.03	0.03	0.01	0.03	0.04	0.05	0.13	0.14		0.16	-0.09	-0.02	-0.02	-0.08	-0.07	-0.04	0.01	0.04	0.07		-0.03	-0.11	-0.04	-0.04	-0.04	-0.09	-0.05	-0.03	0.01	0.04
89	58	E	A				-0.15	-0.14	-0.13	0.05	0.03	0.05	0.08	0.05	0.09	0.13		-0.15	-0.12	-0.12	0	-0.02	-0.03	-0.01	-0.02	0.03	0.05		-0.12	-0.08	-0.08	0.01	-0.01	-0.05	-0.03	-0.04	-0.02	0.03
90	59	C	E				-0.07	-0.07	0.02	0.03	0.03	0.05	0.08	0.06	0.09	0.14		-0.12	-0.05	-0.01	-0.02	-0.03	-0.03	-0.01	-0.01	0.03	0.05		-0.06	-0.09	-0.03	0.01	0	-0.05	-0.03	-0.04	-0.01	0.02
91	60	C	A				-0.19	-0.19	-0.01	0.03	0.03	0.08	0.08	0.13	0.1	0.11		-0.19	-0.18	0	0	-0.03	0.02	0.01	0.04	0.02	0.04		0.01	0.01	0.03	0.03	-0.06	0	-0.01	0.01	0.01	0.01
92	61	C	N				0	0.04	-0.01	0.01	0.08	0.09	0.08	0.1	0.1	0.1		0.02	-0.01	-0.03	-0.02	0.02	0.03	0	0.03	0.02	0.03		-0.05	0.06	0.04	0.02	0.02	0	0	0	-0.01	0
93	62	C	H				-0.12	0.04	0.02	0.07	0.08	0.06	0.07	0.09	0.09	0.11		-0.1	0	-0.01	0.03	0.01	0	-0.01	0.01	0.02	0.05		-0.07	-0.03	0.03	0.04	0.03	-0.02	-0.03	-0.02	-0.01	0.01
95	64	H	G				0.11	0.07	0.09	0.08	0.07	0.08	0.06	0.09	0.13	0.14		0.13	0.03	0.06	0.01	0.01	-0.01	0	0.03	0.07	0.07		-0.01	-0.03	0.05	0.02	-0.01	-0.01	-0.03	-0.01	0.03	0.06
96	65	H	S				0.09	0	0.05	0.01	0.04	0.07	0.1	0.09	0.12	0.14		0.07	0.01	-0.02	-0.03	-0.02	-0.01	0.02	0.02	0.06	0.06		0.02	-0.06	0	0	-0.03	-0.03	-0.01	-0.01	0.03	0.05
98	67	H	L				0.07	0.12	0.08	0.06	0.08	0.09	0.09	0.16	0.14	0.14		-0.03	0.06	0.06	0	0	0.01	0.03	0.08	0.07	0.06		-0.01	0	0.02	0.01	-0.01	-0.02	-0.01	0.04	0.06	0.06
99	68	H	A				0.02	0.13	0.02	-0.03	0.01	0.06	0.09	0.12	0.15	0.14		0	0.06	-0.01	-0.1	-0.06	-0.01	0.03	0.05	0.07	0.06		-0.06	-0.04	0.01	-0.06	-0.08	-0.04	-0.01	0	0.05	0.06
102	71	H	Y				0.16	0.09	0.07	-0.02	0.06	0.09	0.15	0.15	0.14	0.12		0.07	-0.01	0.02	-0.09	-0.02	0.03	0.07	0.07	0.06	0.05		0.07	-0.05	-0.07	-0.1	-0.04	-0.01	0.03	0.05	0.06	0.06
103	72	H	A				0.2	-0.02	-0.07	-0.07	0.05	0.09	0.15	0.14	0.12	0.14		0.11	-0.09	-0.2	-0.1	0	0.03	0.07	0.06	0.05	0.05		-0.05	-0.05	-0.2	-0.1	-0.02	-0.02	0.04	0.05	0.06	0.06
105	74	H	S				-0.05	0.02	-0.04	0.1	0.08	0.15	0.14	0.12	0.14	0.14		-0.15	-0.09	-0.18	0.05	0.03	0.07	0.06	0.05	0.05	0.07		-0.13	-0.12	-0.15	-0.03	0	0.04	0.05	0.06	0.06	0.07
106	75	H	T				0.07	0.02	-0.02	-0.06	-0.01	0.12	0.14	0.14	0.12	0.14		0.12	-0.1	-0.14	-0.14	-0.02	0.04	0.06	0.06	0.05	0.05		0.24	-0.11	-0.13	-0.16	-0.08	0.01	0.04	0.06	0.06	0.06
107	76	H	L				-0.14	-0.01	-0.1	0.01	0.1	0.11	0.14	0.12	0.14	0.15		-0.21	-0.14	-0.19	-0.08	0.06	0.06	0.06	0.05	0.05	0.06		-0.11	-0.13	-0.18	-0.11	-0.03	0.02	0.06	0.06	0.06	0.07
108	77	H	I				-0.07	-0.15	0.07	0.11	0.19	0.13	0.11	0.14	0.15	0.15		-0.05	-0.24	-0.01	0.02	0.12	0.08	0.05	0.05	0.06	0.07		0.06	-0.12	-0.06	-0.01	0.05	0.05	0.06	0.06	0.07	0.06
109	78	H	T				-0.02	-0.03	-0.19	0.02	0.16	0.14	0.11	0.12	0.14	0.15		-0.09	-0.16	-0.23	-0.06	0.08	0.08	0.05	0.05	0.05	0.07		-0.13	-0.15	-0.24	-0.07	0.01	0.04	0.06	0.06	0.06	0.06
110	79	H	E				0.05	-0.05	-0.05	-0.14	0.12	0.15	0.1	0.12	0.14	0.15		-0.03	-0.14	-0.15	-0.2	0.02	0.09	0.04	0.05	0.05	0.07		-0.05	-0.06	-0.14	-0.21	-0.02	0.04	0.04	0.06	0.06	0.06
111	80	H	K				-0.05	-0.07	-0.12	0.1	0.13	0.15	0.13	0.13	0.15	0.16		-0.15	-0.13	-0.18	0	0.05	0.08	0.07	0.05	0.07	0.08		-0.13	-0.04	-0.15	-0.06	0.05	0.03	0.06	0.06	0.06	0.07
112	81	H	L				0.03	-0.18	-0.05	0.14	0.16	0.15	0.14	0.13	0.16	0.16		-0.05	-0.17	-0.1	0.06	0.08	0.08	0.07	0.06	0.07	0.08		-0.04	-0.13	-0.12	0.02	0.08	0.07	0.06	0.07	0.07	0.07
113	82	H	S				0.09	0.02	-0.21	-0.03	0.09	0.16	0.15	0.12	0.15	0.16		0.1	-0.07	-0.21	-0.1	0.01	0.1	0.07	0.04	0.07	0.07		0.03	-0.05	-0.14	-0.11	0.03	0.05	0.04	0.05	0.06	0.07
114	83	C	K				-0.21	0	-0.12	0.02	0.12	0.08	0.18	0.15	0.14	0.16		-0.2	-0.05	-0.17	-0.06	0.03	0.01	0.09	0.09	0.07	0.08		-0.12	-0.03	-0.12	-0.05	0.02	0.05	0.05	0.07	0.06	0.07
115	84	C	L				0.09	-0.07	0.09	0.13	0.11	0.13	0.18	0.19	0.14	0.16		0.14	-0.07	0.06	0.04	0.04	0.05	0.09	0.12	0.07	0.08		0.24	-0.03	0.03	0.09	0.07	0.09	0.08	0.07	0.07	0.07
116	85	C	K				-0.05	0.02	-0.01	0.06	0.12	0.11	0.13	0.19	0.19	0.14		-0.04	-0.01	-0.03	0.01	0.05	0.02	0.03	0.1	0.11	0.07		-0.08	0.06	0.02	0.01	0.1	0.05	0.08	0.07	0.05	0.06
117	86	C	N				-0.03	0.01	0.05	0.1	0.14	0.14	0.18	0.19	0.2	0.17		0.03	0.01	0.03	0.09	0.08	0.08	0.1	0.1	0.11	0.09		-0.03	0.09	0.08	0.13	0.11	0.1	0.08	0.09	0.06	0.08
*	87	C	.				-0.02	0.01	0.01	0.08	0.06	0.11	0.14	0.17	0.2	0.19		-0.06	-0.05	-0.01	0.06	0.03	0.03	0.06	0.08	0.11	0.11		0.04	0.02	0.07	0.08	0.07	0.09	0.08	0.09	0.08	0.05
*	88	C	.				-0.02	-0.06	0.04	0.05	0.12	0.18	0.17	0.15	0.2	0.2		-0.06	-0.06	-0.01	0.02	0.07	0.11	0.09	0.07	0.1	0.11		0.04	0.06	0.05	0.12	0.14	0.1	0.12	0.09	0.09	0.08
*	89	C	.				-0.02	-0.02	0.07	0.06	0.16	0.18	0.18	0.15	0.17	0.2		-0.06	0.01	0	0.03	0.09	0.11	0.09	0.07	0.08	0.11		0.04	0.04	0.07	0.14	0.16	0.1	0.12	0.09	0.09	0.08
*	90	C	S				0.03	-0.02	0.11	0.13	0.19	0.17	0.17	0.14	0.2	0.19		0.07	-0.04	0.04	0.09	0.18	0.11	0.09	0.07	0.11	0.1		0.07	0.08	0.17	0.2	0.18	0.11	0.11	0.09	0.1	0.07
118	91	C	E				0.14	0.03	0.13	0.03	0.14	0.16	0.14	0.22	0.21	0.19		-0.03	-0.02	0.09	0.03	0.08	0.08	0.06	0.12	0.12	0.11		0.12	0.07	0.16	0.07	0.09	0.09	0.08	0.11	0.08	0.07
119	92	C	E				-0.03	0.16	0.12	0.13	0.12	0.16	0.14	0.21	0.2	0.2		0.03	0.08	0.08	0.12	0.09	0.09	0.07	0.12	0.1	0.12		-0.03	0.18	0.17	0.15	0.13	0.12	0.09	0.1	0.07	0.08
121	94	H	K				0.14	0.04	0.06	0.07	0.12	0.12	0.21	0.19	0.19	0.16		-0.03	-0.02	0.04	0.07	0.06	0.05	0.12	0.09	0.11	0.09		0.12	0.03	0.08	0.08	0.11	0.11	0.09	0.06	0.08	0.07
122	95	H	E				0.15	0.12	0.06	0.12	0.11	0.14	0.23	0.2	0.18	0.17		0.02	0.07	0.07	0.09	0.06	0.09	0.15	0.1	0.09	0.1		0.13	0.05	0.09	0.12	0.12	0.11	0.12	0.08	0.07	0.08
123	96	H	K				0.12	0.19	0.15	0.14	0.11	0.16	0.19	0.19	0.19	0.14		0.01	0.2	0.16	0.09	0.05	0.1	0.12	0.11	0.11	0.07		0.11	0.07	0.18	0.15	0.08	0.11	0.09	0.09	0.09	0.07
124	97	H	I				-0.24	0.05	0.04	0.14	0.09	0.18	0.18	0.19	0.16	0.16		-0.13	0.01	0.03	0.08	0.04	0.09	0.09	0.12	0.09	0.08		-0.15	0.06	0.02	0.11	0.09	0.09	0.07	0.08	0.07	0.07
125	98	H	E				0.01	0	0.01	0.07	0.13	0.17	0.18	0.18	0.16	0.16		0.07	-0.03	-0.03	0.04	0.07	0.09	0.09	0.1	0.09	0.08		-0.02	-0.07	-0.02	0.02	0.09	0.1	0.07	0.06	0.07	0.07
126	99	H	K				0.13	-0.05	0.14	0.11	0.18	0.17	0.16	0.18	0.16	0.16		0.16	-0.03	0.1	0.07	0.11	0.1	0.08	0.11	0.09	0.08		-0.04	-0.06	0.05	0.04	0.11	0.08	0.09	0.09	0.07	0.07
127	100	H	A				-0.24	-0.13	0.13	0.15	0.21	0.13	0.16	0.14	0.16	0.16		-0.13	-0.05	0.09	0.1	0.12	0.05	0.08	0.09	0.07	0.08		-0.15	-0.15	0.09	0.09	0.11	0.07	0.07	0.07	0.07	0.07
129	102	H	K				-0.25	-0.12	-0.06	0.07	0.18	0.19	0.14	0.13	0.15	0.16		-0.25	-0.09	-0.06	0.03	0.1	0.1	0.07	0.06	0.08	0.07		-0.19	-0.19	-0.15	0.03	0.09	0.06	0.06	0.07	0.07	0.07
131	104	H	S				-0.13	-0.2	-0.09	0.17	0.18	0.17	0.12	0.14	0.14	0.16		-0.16	-0.25	-0.08	0.08	0.1	0.09	0.06	0.05	0.07	0.07		-0.16	-0.29	-0.09	0.02	0.04	0.06	0.06	0.06	0.07	0.07
132	105	H	E				0.06	-0.18	0.03	-0.01	0.14	0.14	0.13	0.12	0.14	0.15		-0.04	-0.23	-0.02	-0.03	0.04	0.08	0.07	0.05	0.05	0.07		-0.03	-0.27	-0.08	-0.07	0	0.02	0.06	0.06	0.06	0.07
133	106	H	A				-0.09	-0.14	0.02	0.09	0.15	0.16	0.15	0.14	0.14	0.14		-0.09	-0.2	-0.02	0.07	0.06	0.09	0.08	0.06	0.05	0.07		-0.08	-0.18	-0.11	0.01	0.03	0.05	0.06	0.07	0.06	0.07
135	108	H	T				-0.06	0.07	0.03	0.07	0.08	0.12	0.15	0.14	0.12	0.14		0	-0.03	-0.1	0	0.03	0.04	0.07	0.06	0.05	0.05		-0.21	-0.04	-0.11	-0.09	-0.04	0.03	0.05	0.06	0.06	0.06
136	109	H	K				-0.09	0.08	-0.03	0.11	0.03	0.12	0.13	0.14	0.14	0.12		-0.07	0.03	-0.11	-0.03	0	0.05	0.05	0.06	0.06	0.05		-0.07	-0.03	-0.12	-0.09	-0.08	0.01	0.03	0.06	0.07	0.06
139	112	H	K				0.27	0.06	0.05	0.04	0.06	0.05	0.12	0.14	0.14	0.14		0.21	0.05	-0.05	-0.05	-0.02	0	0.04	0.06	0.06	0.06		0.21	-0.05	-0.07	-0.12	-0.03	-0.03	0.01	0.03	0.06	0.07
140	113	H	S				0.02	0.12	-0.02	0.15	0.11	0.05	0.11	0.12	0.14	0.14		0.03	0.12	-0.08	0.04	0.04	0	0.03	0.04	0.07	0.06		0.04	0.1	-0.13	0	0.04	-0.05	0.01	0.03	0.05	0.06
141	114	C	S				0	0.1	0.18	0.16	0.06	0.04	0.1	0.14	0.14	0.14		0.06	0.05	0.09	0.1	-0.02	-0.01	0.03	0.06	0.07	0.06		0	0.13	0.04	0.06	-0.01	-0.05	0	0.03	0.04	0.06
142	115	H	H				0.04	0.06	0.07	0.08	0.07	0.06	0.06	0.1	0.13	0.14		0.04	0	0.03	0.01	-0.03	-0.03	0	0.03	0.05	0.07		0.03	0	-0.03	-0.04	-0.03	-0.02	-0.04	0	0.03	0.06
143	116	H	A				-0.11	-0.01	0.1	0.11	0.12	0.1	0.03	0.1	0.11	0.14		-0.21	-0.06	0.07	0.02	0.05	0.02	-0.03	0.03	0.03	0.05		-0.11	-0.05	0.09	0	0.03	0.01	-0.04	-0.03	0.01	0.03
144	117	H	D/E				-0.03	0	0.08	0.15	0.1	0.05	0.1	0.1	0.15	0.14		-0.06	0	0.03	0.08	0.04	-0.03	0.02	0.03	0.06	0.07		-0.09	0.08	0.09	0.06	0.01	-0.02	-0.03	0	0.03	0.05
145	118	H	L				-0.02	0.08	0.11	0.12	0.08	0.06	0.09	0.11	0.14	0.14		-0.06	0.03	0.06	0.05	0	0	0.03	0.03	0.07	0.07		0.04	0.04	-0.01	0.04	-0.01	-0.03	-0.01	0.01	0.04	0.06
147	120	C	K				0.07	0.08	0.09	0.04	0.09	0.07	0.08	0.06	0.09	0.14		0.1	0.03	0.04	-0.01	0.02	-0.02	-0.01	0	0.03	0.05		0.01	-0.01	-0.02	0.02	0.01	-0.01	-0.02	-0.03	-0.01	0.01
148	121	C	A/Q				-0.12	0.09	0.02	0.04	0.02	0.06	0.07	0.06	0.09	0.13		-0.1	0.05	0	-0.02	-0.03	-0.01	-0.01	0	0.03	0.05		-0.07	-0.01	-0.03	-0.01	0	-0.01	-0.03	-0.03	-0.01	0
*	122	C	.				0.21	0.11	0.05	0.03	0.01	0.08	0.06	0.08	0.09	0.09		0.06	0.07	0	-0.01	-0.04	0.01	0	-0.01	0.01	0.03		0.03	-0.02	0	0.01	0	0	-0.02	-0.01	-0.02	-0.01
*	123	C	.				0.15	0.1	0.04	0.02	0.02	0.11	0.07	0.09	0.09	0.09		0.03	0.03	0.02	-0.02	-0.03	0.01	0.01	0	0.01	0.03		0.02	0	0.07	0.02	0.01	0.04	-0.01	-0.01	-0.02	-0.01
149	124	C	A/N				0.07	0.1	0.04	0.05	0.08	0.07	0.08	0.09	0.09	0.14		0.1	0.07	-0.02	0	0.01	0.01	-0.01	0.01	0.03	0.05		0.01	0.01	0.04	0.03	-0.01	-0.01	-0.02	-0.02	-0.01	0.01
150	125	C	A				-0.02	0.02	0.04	0.12	0.09	0.07	0.08	0.09	0.14	0.14		0.08	0.04	-0.02	0.03	0.04	-0.01	0	0.03	0.07	0.07		0.04	0.08	0.05	0.04	0.01	-0.01	-0.03	-0.01	0.04	0.05
151	126	C	T				0.02	0	0.04	0.07	0.11	0.11	0.06	0.09	0.1	0.14		-0.02	0	-0.01	0	0.05	0.05	-0.01	0.02	0.03	0.07		0.07	0.13	0.07	0.06	0.01	0.03	-0.02	-0.03	0	0.04
152	127	H	D				-0.13	-0.12	-0.02	0.08	0.08	0.09	0.12	0.1	0.11	0.15		-0.1	-0.05	-0.01	0.05	0.02	0.02	0.04	0.02	0.04	0.07		0.21	0.16	0.06	0.03	0.01	0.01	0	-0.01	0.01	0.05
153	128	H	D				0.04	-0.03	0.04	0.09	0.14	0.09	0.1	0.1	0.1	0.16		0.06	-0.02	0.04	0.06	0.08	0.02	0.02	0.03	0.03	0.08		0.05	0.2	0.13	0.07	0.05	0	-0.01	-0.01	0	0.06
154	129	H	N				0.01	-0.07	0.08	0.15	0.1	0.06	0.09	0.1	0.16	0.15		0.05	-0.01	0.04	0.1	0.04	-0.01	0.02	0.03	0.08	0.07		0.22	0.15	0.08	0.09	0.02	-0.02	-0.03	0	0.04	0.05
156	131	H	K				-0.21	0.13	0.04	0.1	0.09	0.11	0.1	0.13	0.16	0.14		-0.11	0.13	0.04	0.1	0.05	0.05	0.03	0.07	0.07	0.06		0.03	0.2	0.11	0.07	0.04	0.01	-0.01	0.03	0.05	0.05
157	132	H	K				0	0.16	0.15	0.13	0.08	0.09	0.1	0.13	0.14	0.14		-0.03	0.12	0.16	0.1	0.02	0.03	0.03	0.06	0.07	0.07		-0.01	0.13	0.16	0.1	0.02	-0.02	-0.01	0.04	0.05	0.06
161	136	C	K				0.09	0.24	0.16	0.14	0.17	0.13	0.15	0.14	0.14	0.15		0.16	0.27	0.15	0.12	0.11	0.08	0.08	0.06	0.05	0.07		0.14	0.1	0.09	0.07	0.06	0.06	0.05	0.07	0.06	0.07
162	137	C	T				-0.04	0.07	0.16	0.12	0.15	0.08	0.13	0.15	0.14	0.14		0.11	0.16	0.15	0.09	0.12	0.02	0.07	0.08	0.06	0.07		-0.14	0.03	0.08	0.1	0.09	-0.01	0.04	0.05	0.06	0.07
163	138	C	N				0.17	0.21	0.12	0.06	0.1	0.11	0.09	0.14	0.14	0.13		0.19	0.21	0.13	0.06	0.07	0.05	0.02	0.07	0.06	0.05		0.09	0.12	0.14	0.12	0.03	0.01	-0.02	0.05	0.05	0.06
*	139	C	.				0.01	0.09	0.23	0.16	0.08	0.08	0.11	0.13	0.15	0.14		0.02	0.16	0.24	0.15	0.07	0.04	0.03	0.06	0.08	0.06		-0.09	-0.01	0.11	0.18	0.14	0.01	0.01	0.05	0.05	0.07
164	140	C	G				0.02	0.2	0.2	0.15	0.04	0.14	0.11	0.14	0.16	0.14		0.01	0.14	0.2	0.14	0.04	0.1	0.04	0.07	0.08	0.06		0.08	0.14	0.08	0.18	0.12	0.03	0.01	0.03	0.06	0.05
165	141	C	T				0.12	0.18	0.16	0.1	0.1	0.1	0.11	0.12	0.16	0.14		0.04	0.11	0.17	0.09	0.08	0.05	0.04	0.05	0.08	0.06		0.04	0.11	0.15	0.13	0.07	0.01	0	0.02	0.06	0.06
166	142	C	K				0.17	0.27	0.2	0.08	0.09	0.12	0.14	0.14	0.14	0.14		0.12	0.17	0.2	0.09	0.06	0.06	0.07	0.07	0.07	0.05		0.11	0.09	0.11	0.1	0.02	0.02	0.04	0.05	0.06	0.06
167	143	C	D				-0.08	0.24	0.17	0.17	0.07	0.07	0.1	0.15	0.14	0.14		-0.12	0.12	0.14	0.14	0.02	0.01	0.03	0.07	0.07	0.07		-0.13	0.04	0.14	0.15	0.02	-0.04	-0.01	0.03	0.05	0.06
170	146	H	A				0.4	0.23	0.17	0.1	0.09	0.1	0.16	0.15	0.14	0.14		0.3	0.19	0.16	0.1	0.05	0.03	0.08	0.07	0.06	0.05		0.04	0.13	0.16	0.07	0	-0.01	0.04	0.05	0.07	0.06
171	147	H	E/K				0.17	0.22	0.16	0.13	0.09	0.14	0.15	0.14	0.12	0.14		0.12	0.13	0.18	0.12	0.06	0.08	0.08	0.07	0.05	0.07		0.11	0.1	0.11	0.02	0.04	0.05	0.06	0.06	0.06	0.07
174	150	H	E				0.06	0.22	0.18	0.1	0.19	0.19	0.13	0.14	0.14	0.15		0.06	0.24	0.2	0.06	0.14	0.13	0.06	0.05	0.07	0.07		0.07	0.16	0.07	-0.01	0.13	0.09	0.06	0.06	0.07	0.07
175	151	H	K				0.14	0.11	0.15	0.13	0.2	0.17	0.16	0.14	0.15	0.15		0.07	0.14	0.13	0.1	0.13	0.1	0.1	0.05	0.07	0.08		0.17	0.11	0.04	0	0.11	0.09	0.09	0.06	0.07	0.07
177	153	H	F				0.17	0.2	0.18	0.1	0.21	0.19	0.11	0.14	0.15	0.16		0.16	0.23	0.21	0.08	0.13	0.13	0.05	0.07	0.07	0.08		0.16	0.18	0.1	0.01	0.1	0.11	0.06	0.07	0.07	0.07
178	154	H	E				-0.16	0.2	0.2	0.2	0.16	0.19	0.17	0.13	0.15	0.16		-0.01	0.21	0.2	0.17	0.11	0.12	0.1	0.07	0.08	0.08		-0.04	0.15	0.14	0.1	0.1	0.13	0.11	0.07	0.07	0.07
179	155	H	S				0.1	0.07	0.13	0.18	0.23	0.15	0.16	0.12	0.16	0.16		0.14	0.08	0.12	0.13	0.16	0.07	0.08	0.07	0.07	0.08		0.07	0.01	0.1	0.07	0.11	0.08	0.08	0.07	0.07	0.07
180	156	H	V				0.09	0.15	0.13	0.19	0.18	0.15	0.17	0.12	0.16	0.16		0.19	0.21	0.12	0.13	0.12	0.07	0.12	0.07	0.08	0.08		-0.07	0.15	0.11	0.08	0.09	0.08	0.1	0.07	0.07	0.07
181	157	H	E				0.26	0.28	0.27	0.2	0.16	0.16	0.17	0.15	0.16	0.16		0.15	0.27	0.3	0.21	0.1	0.08	0.12	0.07	0.08	0.08		0.1	0.19	0.26	0.16	0.07	0.08	0.12	0.08	0.07	0.07
182	158	H	S				0	0.31	0.26	0.18	0.15	0.15	0.17	0.2	0.17	0.16		-0.01	0.33	0.26	0.18	0.12	0.1	0.11	0.13	0.09	0.08		0.01	0.19	0.24	0.21	0.08	0.1	0.1	0.1	0.08	0.07
184	160	H	S				0.2	0.38	0.23	0.21	0.1	0.18	0.18	0.19	0.14	0.16		0.18	0.36	0.25	0.18	0.04	0.12	0.1	0.12	0.07	0.08		0.22	0.26	0.24	0.19	0.07	0.1	0.09	0.11	0.07	0.07
186	162	H	A				0.35	0.23	0.23	0.22	0.15	0.14	0.19	0.19	0.2	0.19		0.44	0.2	0.21	0.19	0.12	0.09	0.11	0.11	0.13	0.11		0.33	0.27	0.24	0.22	0.16	0.09	0.09	0.09	0.09	0.09
188	164	H	K				0.08	0.2	0.28	0.19	0.16	0.14	0.18	0.2	0.2	0.16		0.09	0.21	0.2	0.22	0.14	0.07	0.11	0.12	0.13	0.09		0.18	0.25	0.24	0.24	0.17	0.09	0.08	0.1	0.12	0.08
189	165	H	E				0.04	0.13	0.22	0.26	0.23	0.19	0.16	0.2	0.2	0.2		0.02	0.12	0.2	0.19	0.23	0.13	0.09	0.12	0.11	0.13		0.15	0.25	0.26	0.26	0.23	0.15	0.08	0.09	0.1	0.12
190	166	H	M				0.09	0.1	0.15	0.22	0.2	0.19	0.15	0.18	0.2	0.21		0.02	0.13	0.12	0.16	0.17	0.13	0.08	0.11	0.12	0.13		0.05	0.19	0.24	0.23	0.18	0.14	0.1	0.08	0.09	0.09
192	168	H	A				-0.07	0.06	0.15	0.23	0.28	0.23	0.18	0.14	0.21	0.2		-0.06	0.01	0.17	0.2	0.21	0.19	0.11	0.07	0.13	0.12		-0.02	0.14	0.21	0.22	0.27	0.18	0.13	0.1	0.09	0.09
193	169	H	N				-0.01	0.04	0.13	0.19	0.29	0.23	0.2	0.17	0.17	0.23		-0.02	-0.02	0.16	0.19	0.18	0.19	0.15	0.08	0.1	0.14		0.2	0.1	0.2	0.27	0.25	0.19	0.17	0.1	0.07	0.11
194	170	H	S				-0.2	0.03	0.08	0.14	0.25	0.25	0.19	0.15	0.15	0.19		-0.15	-0.04	0.06	0.1	0.16	0.19	0.13	0.06	0.09	0.11		-0.16	0.06	0.14	0.19	0.25	0.19	0.14	0.08	0.08	0.09
196	172	H	K				0.28	0.02	0.06	0.19	0.21	0.3	0.24	0.2	0.15	0.19		0.13	0.04	0.04	0.19	0.17	0.19	0.2	0.15	0.08	0.11		0.14	0.09	0.13	0.19	0.23	0.26	0.2	0.17	0.08	0.09
202	178	C	V				0.08	0.28	0.19	0.16	0.21	0.23	0.31	0.25	0.2	0.16		0.21	0.32	0.2	0.09	0.19	0.18	0.21	0.22	0.15	0.09		0.12	0.14	0.18	0.11	0.19	0.26	0.26	0.21	0.17	0.08
204	180	C	A				0.09	0.18	0.18	0.29	0.1	0.18	0.28	0.27	0.22	0.2		0.19	0.27	0.27	0.27	0.08	0.12	0.18	0.23	0.17	0.12		-0.07	0.06	0.06	0.2	0.15	0.22	0.24	0.21	0.19	0.13
206	182	C	S				0.12	0.15	0.15	0.22	0.12	0.13	0.24	0.25	0.17	0.21		0.07	0.16	0.16	0.28	0.15	0.07	0.13	0.2	0.14	0.16		0.02	-0.02	-0.02	0.1	0.2	0.14	0.23	0.24	0.15	0.17
